# Supplementary material for: Sex-Specific Downregulation of CDK5RAP3 Exacerbates ER Stress-Mediated Inflammation and Apoptosis in CCl4-Induced Acute Liver Injury
Source: Genes (Basel). 2026 Jan 8;17(1):73. doi: 10.3390/genes17010073 (PMC12841077; doi:10.3390/genes17010073)
Supplement: Supplementary file 1 [file genes-17-00073-s001.zip › Table S1.xlsx]

## Sheet: R20191101616
Table S1. Summary of all CDK5RAP3 interacting proteins in liver
ProteinID	ProteinName	gene_id	gene_name	BP	MF	CC	GO_Term
A8DUK4	Beta-globin	100503605	Hbb-bs	cellular oxidant detoxification [GO:0098869];hydrogen peroxide catabolic process [GO:0042744]	heme binding [GO:0020037];hemoglobin alpha binding [GO:0031721];hemoglobin beta binding [GO:0031722];hemoglobin binding [GO:0030492];metal ion binding [GO:0046872];organic acid binding [GO:0043177];oxygen binding [GO:0019825];oxygen carrier activity [GO:0005344]	extracellular space [GO:0005615];haptoglobin-hemoglobin complex [GO:0031838];hemoglobin complex [GO:0005833]	cellular oxidant detoxification [GO:0098869];hydrogen peroxide catabolic process [GO:0042744];heme binding [GO:0020037];hemoglobin alpha binding [GO:0031721];hemoglobin beta binding [GO:0031722];hemoglobin binding [GO:0030492];metal ion binding [GO:0046872];organic acid binding [GO:0043177];oxygen binding [GO:0019825];oxygen carrier activity [GO:0005344];extracellular space [GO:0005615];haptoglob…
Q8BPF4	GLOBIN domain-containing protein			-	heme binding [GO:0020037];iron ion binding [GO:0005506];oxygen binding [GO:0019825];oxygen carrier activity [GO:0005344]	hemoglobin complex [GO:0005833]	-;heme binding [GO:0020037];iron ion binding [GO:0005506];oxygen binding [GO:0019825];oxygen carrier activity [GO:0005344];hemoglobin complex [GO:0005833]
Q8BWT1	3-ketoacyl-CoA thiolase, mitochondrial	52538	Acaa2	acetyl-CoA metabolic process [GO:0006084];cellular response to hypoxia [GO:0071456];fatty acid beta-oxidation [GO:0006635];negative regulation of mitochondrial membrane permeability involved in apoptotic process [GO:1902109];negative regulation of mitochondrial outer membrane permeabilization involved in apoptotic signaling pathway [GO:1901029]	acetyl-CoA C-acetyltransferase activity [GO:0003985];acetyl-CoA C-acyltransferase activity [GO:0003988];acetyl-CoA hydrolase activity [GO:0003986];acyl-CoA hydrolase activity [GO:0047617];myristoyl-CoA hydrolase activity [GO:0102991];palmitoyl-CoA hydrolase activity [GO:0016290]	mitochondrial inner membrane [GO:0005743];mitochondrial matrix [GO:0005759];mitochondrion [GO:0005739]	acetyl-CoA metabolic process [GO:0006084];cellular response to hypoxia [GO:0071456];fatty acid beta-oxidation [GO:0006635];negative regulation of mitochondrial membrane permeability involved in apoptotic process [GO:1902109];negative regulation of mitochondrial outer membrane permeabilization involved in apoptotic signaling pathway [GO:1901029];acetyl-CoA C-acetyltransferase activity [GO:0003985]…
A2NVE9	Immnuoglobulin kappa light chain			-	-	-	-
P10649	Glutathione S-transferase Mu 1	14862	Gstm1	cellular response to drug [GO:0035690];glutathione metabolic process [GO:0006749];xenobiotic catabolic process [GO:0042178]	glutathione binding [GO:0043295];glutathione transferase activity [GO:0004364];identical protein binding [GO:0042802];nickel cation binding [GO:0016151];protein homodimerization activity [GO:0042803];protein kinase binding [GO:0019901];steroid binding [GO:0005496]	cytosol [GO:0005829];extracellular region [GO:0005576];intercellular bridge [GO:0045171];myelin sheath [GO:0043209];protein-containing complex [GO:0032991]	cellular response to drug [GO:0035690];glutathione metabolic process [GO:0006749];xenobiotic catabolic process [GO:0042178];glutathione binding [GO:0043295];glutathione transferase activity [GO:0004364];identical protein binding [GO:0042802];nickel cation binding [GO:0016151];protein homodimerization activity [GO:0042803];protein kinase binding [GO:0019901];steroid binding [GO:0005496];cytosol [G…
P62242	40S ribosomal protein S8	20116	Rps8	maturation of SSU-rRNA from tricistronic rRNA transcript (SSU-rRNA, 5.8S rRNA, LSU-rRNA) [GO:0000462];translation [GO:0006412]	structural constituent of ribosome [GO:0003735]	cytosol [GO:0005829];cytosolic small ribosomal subunit [GO:0022627];endoplasmic reticulum [GO:0005783];membrane [GO:0016020];ribonucleoprotein complex [GO:1990904]	maturation of SSU-rRNA from tricistronic rRNA transcript (SSU-rRNA, 5.8S rRNA, LSU-rRNA) [GO:0000462];translation [GO:0006412];structural constituent of ribosome [GO:0003735];cytosol [GO:0005829];cytosolic small ribosomal subunit [GO:0022627];endoplasmic reticulum [GO:0005783];membrane [GO:0016020];ribonucleoprotein complex [GO:1990904]
Q8C196	Carbamoyl-phosphate synthase [ammonia], mitochondrial	227231	Cps1	'de novo' pyrimidine nucleobase biosynthetic process [GO:0006207];anion homeostasis [GO:0055081];carbamoyl phosphate biosynthetic process [GO:0070409];cellular response to ammonia [GO:1903718];cellular response to cAMP [GO:0071320];cellular response to fibroblast growth factor stimulus [GO:0044344];cellular response to glucagon stimulus [GO:0071377];cellular response to oleic acid [GO:0071400];gl…	ATP binding [GO:0005524];calcium ion binding [GO:0005509];carbamoyl-phosphate synthase (ammonia) activity [GO:0004087];carbamoyl-phosphate synthase (glutamine-hydrolyzing) activity [GO:0004088];endopeptidase activity [GO:0004175];glutamate binding [GO:0016595];modified amino acid binding [GO:0072341];phospholipid binding [GO:0005543];protein-containing complex binding [GO:0044877]	cytoplasm [GO:0005737];mitochondrial inner membrane [GO:0005743];mitochondrial nucleoid [GO:0042645];mitochondrion [GO:0005739];nucleolus [GO:0005730];protein-containing complex [GO:0032991]	'de novo' pyrimidine nucleobase biosynthetic process [GO:0006207];anion homeostasis [GO:0055081];carbamoyl phosphate biosynthetic process [GO:0070409];cellular response to ammonia [GO:1903718];cellular response to cAMP [GO:0071320];cellular response to fibroblast growth factor stimulus [GO:0044344];cellular response to glucagon stimulus [GO:0071377];cellular response to oleic acid [GO:0071400];gl…
A0A0G2JEU1	Aldehyde dehydrogenase, mitochondrial	11669	Aldh2	-	oxidoreductase activity, acting on the aldehyde or oxo group of donors, NAD or NADP as acceptor [GO:0016620]	-	-;oxidoreductase activity, acting on the aldehyde or oxo group of donors, NAD or NADP as acceptor [GO:0016620];-
Q6GT24	Peroxiredoxin-6	11758	Prdx6	cell redox homeostasis [GO:0045454]	peroxiredoxin activity [GO:0051920]	cell [GO:0005623]	cell redox homeostasis [GO:0045454];peroxiredoxin activity [GO:0051920];cell [GO:0005623]
P26443	Glutamate dehydrogenase 1, mitochondrial	14661	Glud1	cerebellum development [GO:0021549];glutamate biosynthetic process [GO:0006537];glutamate catabolic process [GO:0006538];glutamine metabolic process [GO:0006541];long-term memory [GO:0007616];positive regulation of insulin secretion [GO:0032024];response to aluminum ion [GO:0010044];tricarboxylic acid metabolic process [GO:0072350]	ADP binding [GO:0043531];ATP binding [GO:0005524];enzyme binding [GO:0019899];glutamate dehydrogenase (NAD+) activity [GO:0004352];glutamate dehydrogenase [NAD(P)+] activity [GO:0004353];GTP binding [GO:0005525];leucine binding [GO:0070728];NAD+ binding [GO:0070403]	cytoplasm [GO:0005737];mitochondrial inner membrane [GO:0005743];mitochondrial matrix [GO:0005759];mitochondrion [GO:0005739]	cerebellum development [GO:0021549];glutamate biosynthetic process [GO:0006537];glutamate catabolic process [GO:0006538];glutamine metabolic process [GO:0006541];long-term memory [GO:0007616];positive regulation of insulin secretion [GO:0032024];response to aluminum ion [GO:0010044];tricarboxylic acid metabolic process [GO:0072350];ADP binding [GO:0043531];ATP binding [GO:0005524];enzyme binding …
P35700	Peroxiredoxin-1	18477	Prdx1	cell population proliferation [GO:0008283];cell redox homeostasis [GO:0045454];erythrocyte homeostasis [GO:0034101];hydrogen peroxide catabolic process [GO:0042744];leukocyte activation [GO:0045321];natural killer cell activation [GO:0030101];natural killer cell mediated cytotoxicity [GO:0042267];regulation of NIK/NF-kappaB signaling [GO:1901222];regulation of stress-activated MAPK cascade [GO:00…	heme binding [GO:0020037];identical protein binding [GO:0042802];peroxidase activity [GO:0004601];peroxiredoxin activity [GO:0051920];protein homodimerization activity [GO:0042803];thioredoxin peroxidase activity [GO:0008379]	cell [GO:0005623];cytoplasm [GO:0005737];cytosol [GO:0005829];mitochondrial matrix [GO:0005759];mitochondrion [GO:0005739];myelin sheath [GO:0043209];nuclear euchromatin [GO:0005719];nucleolus [GO:0005730];nucleus [GO:0005634];peroxisomal matrix [GO:0005782]	cell population proliferation [GO:0008283];cell redox homeostasis [GO:0045454];erythrocyte homeostasis [GO:0034101];hydrogen peroxide catabolic process [GO:0042744];leukocyte activation [GO:0045321];natural killer cell activation [GO:0030101];natural killer cell mediated cytotoxicity [GO:0042267];regulation of NIK/NF-kappaB signaling [GO:1901222];regulation of stress-activated MAPK cascade [GO:00…
A0A4V6JA63	IgG2b		Ighg2b	-	-	-	-
Q9DCW4	Electron transfer flavoprotein subunit beta	110826	Etfb	fatty acid beta-oxidation using acyl-CoA dehydrogenase [GO:0033539]	electron transfer activity [GO:0009055];nucleotide binding [GO:0000166]	mitochondrial electron transfer flavoprotein complex [GO:0017133];mitochondrial matrix [GO:0005759];mitochondrion [GO:0005739]	fatty acid beta-oxidation using acyl-CoA dehydrogenase [GO:0033539];electron transfer activity [GO:0009055];nucleotide binding [GO:0000166];mitochondrial electron transfer flavoprotein complex [GO:0017133];mitochondrial matrix [GO:0005759];mitochondrion [GO:0005739]
A2N494	Aberrantly recombined kappa chain Vk8/J1 region			-	-	-	-
Q9R0H0	Peroxisomal acyl-coenzyme A oxidase 1	11430	Acox1	cholesterol homeostasis [GO:0042632];fatty acid beta-oxidation [GO:0006635];fatty acid beta-oxidation using acyl-CoA oxidase [GO:0033540];fatty acid oxidation [GO:0019395];generation of precursor metabolites and energy [GO:0006091];lipid homeostasis [GO:0055088];lipid metabolic process [GO:0006629];peroxisome fission [GO:0016559];prostaglandin metabolic process [GO:0006693];spermatogenesis [GO:00…	acyl-CoA oxidase activity [GO:0003997];FAD binding [GO:0071949];fatty acid binding [GO:0005504];flavin adenine dinucleotide binding [GO:0050660];palmitoyl-CoA oxidase activity [GO:0016401];PDZ domain binding [GO:0030165];protein homodimerization activity [GO:0042803];protein N-terminus binding [GO:0047485]	cytoplasm [GO:0005737];cytosol [GO:0005829];mitochondrion [GO:0005739];nucleolus [GO:0005730];nucleoplasm [GO:0005654];peroxisomal membrane [GO:0005778];peroxisome [GO:0005777];plasma membrane [GO:0005886]	cholesterol homeostasis [GO:0042632];fatty acid beta-oxidation [GO:0006635];fatty acid beta-oxidation using acyl-CoA oxidase [GO:0033540];fatty acid oxidation [GO:0019395];generation of precursor metabolites and energy [GO:0006091];lipid homeostasis [GO:0055088];lipid metabolic process [GO:0006629];peroxisome fission [GO:0016559];prostaglandin metabolic process [GO:0006693];spermatogenesis [GO:00…
Q8K1F2	Anti-VIPase light chain variable region			-	-	-	-
P24549	Retinal dehydrogenase 1	11668	Aldh1a1	9-cis-retinoic acid biosynthetic process [GO:0042904];9-cis-retinoic acid metabolic process [GO:0042905];embryonic eye morphogenesis [GO:0048048];negative regulation of cold-induced thermogenesis [GO:0120163];optic cup morphogenesis involved in camera-type eye development [GO:0002072];oxidation-reduction process [GO:0055114];positive regulation of apoptotic process [GO:0043065];protein homotetram…	3-chloroallyl aldehyde dehydrogenase activity [GO:0004028];aldehyde dehydrogenase (NAD+) activity [GO:0004029];benzaldehyde dehydrogenase (NAD+) activity [GO:0018479];identical protein binding [GO:0042802];NAD binding [GO:0051287];retinal dehydrogenase activity [GO:0001758]	cytoplasm [GO:0005737];cytosol [GO:0005829];nucleus [GO:0005634]	9-cis-retinoic acid biosynthetic process [GO:0042904];9-cis-retinoic acid metabolic process [GO:0042905];embryonic eye morphogenesis [GO:0048048];negative regulation of cold-induced thermogenesis [GO:0120163];optic cup morphogenesis involved in camera-type eye development [GO:0002072];oxidation-reduction process [GO:0055114];positive regulation of apoptotic process [GO:0043065];protein homotetram…
Q91X83	S-adenosylmethionine synthase isoform type-1	11720	Mat1a	methionine catabolic process [GO:0009087];one-carbon metabolic process [GO:0006730];protein homooligomerization [GO:0051260];protein homotetramerization [GO:0051289];protein tetramerization [GO:0051262];S-adenosylmethionine biosynthetic process [GO:0006556]	ADP binding [GO:0043531];amino acid binding [GO:0016597];ATP binding [GO:0005524];identical protein binding [GO:0042802];magnesium ion binding [GO:0000287];methionine adenosyltransferase activity [GO:0004478];protein dimerization activity [GO:0046983];protein homodimerization activity [GO:0042803]	cytosol [GO:0005829];nuclear matrix [GO:0016363]	methionine catabolic process [GO:0009087];one-carbon metabolic process [GO:0006730];protein homooligomerization [GO:0051260];protein homotetramerization [GO:0051289];protein tetramerization [GO:0051262];S-adenosylmethionine biosynthetic process [GO:0006556];ADP binding [GO:0043531];amino acid binding [GO:0016597];ATP binding [GO:0005524];identical protein binding [GO:0042802];magnesium ion bindin…
P19157	Glutathione S-transferase P 1	14870	Gstp1	animal organ regeneration [GO:0031100];cellular response to cell-matrix adhesion [GO:0071460];cellular response to epidermal growth factor stimulus [GO:0071364];cellular response to glucocorticoid stimulus [GO:0071385];cellular response to insulin stimulus [GO:0032869];cellular response to lipopolysaccharide [GO:0071222];common myeloid progenitor cell proliferation [GO:0035726];glutathione metabo…	dinitrosyl-iron complex binding [GO:0035731];drug binding [GO:0008144];glutathione binding [GO:0043295];glutathione peroxidase activity [GO:0004602];glutathione transferase activity [GO:0004364];JUN kinase binding [GO:0008432];kinase regulator activity [GO:0019207];protein kinase binding [GO:0019901];S-nitrosoglutathione binding [GO:0035730]	cytoplasm [GO:0005737];cytosol [GO:0005829];mitochondrion [GO:0005739];nucleus [GO:0005634];plasma membrane [GO:0005886];protein-containing complex [GO:0032991];TRAF2-GSTP1 complex [GO:0097057]	animal organ regeneration [GO:0031100];cellular response to cell-matrix adhesion [GO:0071460];cellular response to epidermal growth factor stimulus [GO:0071364];cellular response to glucocorticoid stimulus [GO:0071385];cellular response to insulin stimulus [GO:0032869];cellular response to lipopolysaccharide [GO:0071222];common myeloid progenitor cell proliferation [GO:0035726];glutathione metabo…
S4R2R9	Nucleobindin-2		Nucb2	negative regulation of appetite [GO:0032099]	calcium ion binding [GO:0005509]	-	negative regulation of appetite [GO:0032099];calcium ion binding [GO:0005509];-
A0A1Y7VJZ2	Glutathione transferase zeta 1 (Maleylacetoacetate isomerase), isoform CRA_c		Gstz1	aromatic amino acid family metabolic process [GO:0009072]	isomerase activity [GO:0016853];transferase activity [GO:0016740]	cytoplasm [GO:0005737]	aromatic amino acid family metabolic process [GO:0009072];isomerase activity [GO:0016853];transferase activity [GO:0016740];cytoplasm [GO:0005737]
I6L958	Igk protein		Igk	-	-	-	-
P17751	Triosephosphate isomerase	21991	Tpi1	gluconeogenesis [GO:0006094];glucose metabolic process [GO:0006006];glyceraldehyde-3-phosphate biosynthetic process [GO:0046166];glyceraldehyde-3-phosphate metabolic process [GO:0019682];glycerol catabolic process [GO:0019563];glycolytic process [GO:0006096];methylglyoxal biosynthetic process [GO:0019242];multicellular organism development [GO:0007275]	isomerase activity [GO:0016853];methylglyoxal synthase activity [GO:0008929];protein homodimerization activity [GO:0042803];triose-phosphate isomerase activity [GO:0004807];ubiquitin protein ligase binding [GO:0031625]	cytosol [GO:0005829]	gluconeogenesis [GO:0006094];glucose metabolic process [GO:0006006];glyceraldehyde-3-phosphate biosynthetic process [GO:0046166];glyceraldehyde-3-phosphate metabolic process [GO:0019682];glycerol catabolic process [GO:0019563];glycolytic process [GO:0006096];methylglyoxal biosynthetic process [GO:0019242];multicellular organism development [GO:0007275];isomerase activity [GO:0016853];methylglyoxa…
A0A075B5V7	Immunoglobulin heavy variable V1-43		Ighv1-43	B cell receptor signaling pathway [GO:0050853];complement activation, classical pathway [GO:0006958];defense response to bacterium [GO:0042742];innate immune response [GO:0045087];phagocytosis, engulfment [GO:0006911];phagocytosis, recognition [GO:0006910];positive regulation of B cell activation [GO:0050871]	antigen binding [GO:0003823];immunoglobulin receptor binding [GO:0034987]	external side of plasma membrane [GO:0009897];immunoglobulin complex, circulating [GO:0042571]	B cell receptor signaling pathway [GO:0050853];complement activation, classical pathway [GO:0006958];defense response to bacterium [GO:0042742];innate immune response [GO:0045087];phagocytosis, engulfment [GO:0006911];phagocytosis, recognition [GO:0006910];positive regulation of B cell activation [GO:0050871];antigen binding [GO:0003823];immunoglobulin receptor binding [GO:0034987];external side …
P07724	Serum albumin	11657	Alb	cellular response to starvation [GO:0009267];maintenance of mitochondrion location [GO:0051659];negative regulation of apoptotic process [GO:0043066];negative regulation of protein oligomerization [GO:0032460];positive regulation of circadian sleep/wake cycle, non-REM sleep [GO:0046010]	chaperone binding [GO:0051087];DNA binding [GO:0003677];drug binding [GO:0008144];enterobactin binding [GO:1903981];enzyme binding [GO:0019899];exogenous protein binding [GO:0140272];fatty acid binding [GO:0005504];identical protein binding [GO:0042802];oxygen binding [GO:0019825];pyridoxal phosphate binding [GO:0030170];toxic substance binding [GO:0015643];zinc ion binding [GO:0008270]	basement membrane [GO:0005604];cytoplasm [GO:0005737];endoplasmic reticulum [GO:0005783];extracellular exosome [GO:0070062];extracellular region [GO:0005576];extracellular space [GO:0005615];Golgi apparatus [GO:0005794];myelin sheath [GO:0043209];protein-containing complex [GO:0032991]	cellular response to starvation [GO:0009267];maintenance of mitochondrion location [GO:0051659];negative regulation of apoptotic process [GO:0043066];negative regulation of protein oligomerization [GO:0032460];positive regulation of circadian sleep/wake cycle, non-REM sleep [GO:0046010];chaperone binding [GO:0051087];DNA binding [GO:0003677];drug binding [GO:0008144];enterobactin binding [GO:1903…
P62806	Histone H4	100041230	H4c1	DNA replication-dependent nucleosome assembly [GO:0006335];DNA replication-independent nucleosome assembly [GO:0006336];DNA-templated transcription, initiation [GO:0006352];negative regulation of megakaryocyte differentiation [GO:0045653];nucleosome assembly [GO:0006334];protein heterotetramerization [GO:0051290]	DNA binding [GO:0003677];protein domain specific binding [GO:0019904];protein heterodimerization activity [GO:0046982]	nuclear chromosome [GO:0000228];nuclear nucleosome [GO:0000788];nucleoplasm [GO:0005654];nucleosome [GO:0000786];nucleus [GO:0005634];protein-containing complex [GO:0032991]	DNA replication-dependent nucleosome assembly [GO:0006335];DNA replication-independent nucleosome assembly [GO:0006336];DNA-templated transcription, initiation [GO:0006352];negative regulation of megakaryocyte differentiation [GO:0045653];nucleosome assembly [GO:0006334];protein heterotetramerization [GO:0051290];DNA binding [GO:0003677];protein domain specific binding [GO:0019904];protein hetero…
A5JUZ1	Ubiqutin subunit 1		Ubc	-	-	-	-
P01631	Ig kappa chain V-II region 26-10			adaptive immune response [GO:0002250];immune response [GO:0006955];immunoglobulin production [GO:0002377]	antigen binding [GO:0003823]	extracellular space [GO:0005615];immunoglobulin complex [GO:0019814]	adaptive immune response [GO:0002250];immune response [GO:0006955];immunoglobulin production [GO:0002377];antigen binding [GO:0003823];extracellular space [GO:0005615];immunoglobulin complex [GO:0019814]
P08228	Superoxide dismutase [Cu-Zn]	20655	Sod1	activation of MAPK activity [GO:0000187];aging [GO:0007568];anterograde axonal transport [GO:0008089];auditory receptor cell stereocilium organization [GO:0060088];cell aging [GO:0007569];cellular iron ion homeostasis [GO:0006879];cellular response to ATP [GO:0071318];cellular response to cadmium ion [GO:0071276];cellular response to potassium ion [GO:0035865];embryo implantation [GO:0007566];glu…	chaperone binding [GO:0051087];copper ion binding [GO:0005507];enzyme binding [GO:0019899];identical protein binding [GO:0042802];protein phosphatase 2B binding [GO:0030346];Rac GTPase binding [GO:0048365];superoxide dismutase activity [GO:0004784];zinc ion binding [GO:0008270]	axon cytoplasm [GO:1904115];cell [GO:0005623];cytoplasm [GO:0005737];cytoplasmic vesicle [GO:0031410];cytosol [GO:0005829];dendrite cytoplasm [GO:0032839];dense core granule [GO:0031045];extracellular region [GO:0005576];extracellular space [GO:0005615];lysosome [GO:0005764];mitochondrial intermembrane space [GO:0005758];mitochondrion [GO:0005739];myelin sheath [GO:0043209];neuron projection [GO:…	activation of MAPK activity [GO:0000187];aging [GO:0007568];anterograde axonal transport [GO:0008089];auditory receptor cell stereocilium organization [GO:0060088];cell aging [GO:0007569];cellular iron ion homeostasis [GO:0006879];cellular response to ATP [GO:0071318];cellular response to cadmium ion [GO:0071276];cellular response to potassium ion [GO:0035865];embryo implantation [GO:0007566];glu…
Q3U804	Uncharacterized protein		Actb	-	ATP binding [GO:0005524]	cytoplasm [GO:0005737];cytoskeleton [GO:0005856]	-;ATP binding [GO:0005524];cytoplasm [GO:0005737];cytoskeleton [GO:0005856]
P16460	Argininosuccinate synthase	11898	Ass1	acute-phase response [GO:0006953];aging [GO:0007568];arginine biosynthetic process [GO:0006526];argininosuccinate metabolic process [GO:0000053];aspartate metabolic process [GO:0006531];cellular response to amine stimulus [GO:0071418];cellular response to amino acid stimulus [GO:0071230];cellular response to ammonium ion [GO:0071242];cellular response to cAMP [GO:0071320];cellular response to dex…	amino acid binding [GO:0016597];argininosuccinate synthase activity [GO:0004055];ATP binding [GO:0005524];identical protein binding [GO:0042802];toxic substance binding [GO:0015643]	cell body fiber [GO:0070852];cytoplasm [GO:0005737];cytosol [GO:0005829];endoplasmic reticulum [GO:0005783];lysosome [GO:0005764];mitochondrial outer membrane [GO:0005741];mitochondrion [GO:0005739];myelin sheath [GO:0043209];neuron projection [GO:0043005];neuronal cell body [GO:0043025];nucleus [GO:0005634];perikaryon [GO:0043204]	acute-phase response [GO:0006953];aging [GO:0007568];arginine biosynthetic process [GO:0006526];argininosuccinate metabolic process [GO:0000053];aspartate metabolic process [GO:0006531];cellular response to amine stimulus [GO:0071418];cellular response to amino acid stimulus [GO:0071230];cellular response to ammonium ion [GO:0071242];cellular response to cAMP [GO:0071320];cellular response to dex…
J3QPS8	Eukaryotic translation initiation factor 5A-1		Eif5a	positive regulation of translational elongation [GO:0045901];positive regulation of translational termination [GO:0045905];translational frameshifting [GO:0006452]	ribosome binding [GO:0043022];translation elongation factor activity [GO:0003746]	-	positive regulation of translational elongation [GO:0045901];positive regulation of translational termination [GO:0045905];translational frameshifting [GO:0006452];ribosome binding [GO:0043022];translation elongation factor activity [GO:0003746];-
Q03265	ATP synthase subunit alpha, mitochondrial	11946	Atp5f1a	ATP biosynthetic process [GO:0006754];ATP metabolic process [GO:0046034];ATP synthesis coupled proton transport [GO:0015986];lipid metabolic process [GO:0006629];negative regulation of endothelial cell proliferation [GO:0001937];positive regulation of blood vessel endothelial cell migration [GO:0043536]	ADP binding [GO:0043531];angiostatin binding [GO:0043532];ATP binding [GO:0005524];ATPase activity [GO:0016887];MHC class I protein binding [GO:0042288];protease binding [GO:0002020];proton-transporting ATP synthase activity, rotational mechanism [GO:0046933]	cell surface [GO:0009986];COP9 signalosome [GO:0008180];membrane [GO:0016020];membrane raft [GO:0045121];mitochondrial inner membrane [GO:0005743];mitochondrial proton-transporting ATP synthase complex [GO:0005753];mitochondrial proton-transporting ATP synthase complex, catalytic core F(1) [GO:0000275];mitochondrion [GO:0005739];myelin sheath [GO:0043209];nucleus [GO:0005634];plasma membrane [GO:…	ATP biosynthetic process [GO:0006754];ATP metabolic process [GO:0046034];ATP synthesis coupled proton transport [GO:0015986];lipid metabolic process [GO:0006629];negative regulation of endothelial cell proliferation [GO:0001937];positive regulation of blood vessel endothelial cell migration [GO:0043536];ADP binding [GO:0043531];angiostatin binding [GO:0043532];ATP binding [GO:0005524];ATPase acti…
O35490	Betaine--homocysteine S-methyltransferase 1	12116	Bhmt	amino-acid betaine catabolic process [GO:0006579];amino-acid betaine metabolic process [GO:0006577];L-methionine salvage [GO:0071267];methionine biosynthetic process [GO:0009086];protein methylation [GO:0006479]	betaine-homocysteine S-methyltransferase activity [GO:0047150];methyltransferase activity [GO:0008168];protein-containing complex binding [GO:0044877];zinc ion binding [GO:0008270]	cytosol [GO:0005829];extracellular exosome [GO:0070062];protein-containing complex [GO:0032991]	amino-acid betaine catabolic process [GO:0006579];amino-acid betaine metabolic process [GO:0006577];L-methionine salvage [GO:0071267];methionine biosynthetic process [GO:0009086];protein methylation [GO:0006479];betaine-homocysteine S-methyltransferase activity [GO:0047150];methyltransferase activity [GO:0008168];protein-containing complex binding [GO:0044877];zinc ion binding [GO:0008270];cytoso…
P10126	Elongation factor 1-alpha 1	13627	Eef1a1	cellular response to epidermal growth factor stimulus [GO:0071364];negative regulation of reactive oxygen species biosynthetic process [GO:1903427];positive regulation of cell death [GO:0010942];positive regulation of neuron projection development [GO:0010976];protein homooligomerization [GO:0051260];regulation of D-erythro-sphingosine kinase activity [GO:1900022];translation [GO:0006412];transla…	calmodulin binding [GO:0005516];drug binding [GO:0008144];GTP binding [GO:0005525];GTPase activity [GO:0003924];kinase binding [GO:0019900];mRNA binding [GO:0003729];protein kinase binding [GO:0019901];translation elongation factor activity [GO:0003746];tRNA binding [GO:0000049]	cortical actin cytoskeleton [GO:0030864];cytoplasm [GO:0005737];cytosol [GO:0005829];myelin sheath [GO:0043209];nucleolus [GO:0005730];nucleus [GO:0005634];plasma membrane [GO:0005886];ruffle membrane [GO:0032587]	cellular response to epidermal growth factor stimulus [GO:0071364];negative regulation of reactive oxygen species biosynthetic process [GO:1903427];positive regulation of cell death [GO:0010942];positive regulation of neuron projection development [GO:0010976];protein homooligomerization [GO:0051260];regulation of D-erythro-sphingosine kinase activity [GO:1900022];translation [GO:0006412];transla…
P38647	Stress-70 protein, mitochondrial	15526	Hspa9	cellular response to heat [GO:0034605];cellular response to unfolded protein [GO:0034620];chaperone cofactor-dependent protein refolding [GO:0051085];erythrocyte differentiation [GO:0030218];iron-sulfur cluster assembly [GO:0016226];negative regulation of cell death [GO:0060548];negative regulation of erythrocyte differentiation [GO:0045647];negative regulation of hematopoietic stem cell differen…	ATP binding [GO:0005524];ATPase activity [GO:0016887];ATPase activity, coupled [GO:0042623];chaperone binding [GO:0051087];enzyme binding [GO:0019899];fibroblast growth factor binding [GO:0017134];heat shock protein binding [GO:0031072];misfolded protein binding [GO:0051787];protein folding chaperone [GO:0044183];ubiquitin protein ligase binding [GO:0031625];unfolded protein binding [GO:0051082]	cytoplasm [GO:0005737];mitochondrial matrix [GO:0005759];mitochondrial nucleoid [GO:0042645];mitochondrion [GO:0005739];myelin sheath [GO:0043209];nucleolus [GO:0005730]	cellular response to heat [GO:0034605];cellular response to unfolded protein [GO:0034620];chaperone cofactor-dependent protein refolding [GO:0051085];erythrocyte differentiation [GO:0030218];iron-sulfur cluster assembly [GO:0016226];negative regulation of cell death [GO:0060548];negative regulation of erythrocyte differentiation [GO:0045647];negative regulation of hematopoietic stem cell differen…
P16015	Carbonic anhydrase 3	12350	Ca3	response to bacterium [GO:0009617];response to ethanol [GO:0045471];response to oxidative stress [GO:0006979]	carbonate dehydratase activity [GO:0004089];nickel cation binding [GO:0016151];phosphatase activity [GO:0016791];zinc ion binding [GO:0008270]	cytosol [GO:0005829]	response to bacterium [GO:0009617];response to ethanol [GO:0045471];response to oxidative stress [GO:0006979];carbonate dehydratase activity [GO:0004089];nickel cation binding [GO:0016151];phosphatase activity [GO:0016791];zinc ion binding [GO:0008270];cytosol [GO:0005829]
P68373	Tubulin alpha-1C chain	22146	Tuba1c	microtubule cytoskeleton organization [GO:0000226];microtubule-based process [GO:0007017];mitotic cell cycle [GO:0000278]	GTP binding [GO:0005525];GTPase activity [GO:0003924];structural constituent of cytoskeleton [GO:0005200]	cytoplasm [GO:0005737];cytoplasmic microtubule [GO:0005881];membrane raft [GO:0045121];microtubule [GO:0005874];microtubule cytoskeleton [GO:0015630];nucleus [GO:0005634]	microtubule cytoskeleton organization [GO:0000226];microtubule-based process [GO:0007017];mitotic cell cycle [GO:0000278];GTP binding [GO:0005525];GTPase activity [GO:0003924];structural constituent of cytoskeleton [GO:0005200];cytoplasm [GO:0005737];cytoplasmic microtubule [GO:0005881];membrane raft [GO:0045121];microtubule [GO:0005874];microtubule cytoskeleton [GO:0015630];nucleus [GO:0005634]
Q8C4E3	Uncharacterized protein			-	glycine N-methyltransferase activity [GO:0017174]	-	-;glycine N-methyltransferase activity [GO:0017174];-
Q61275	Alpha-actin (AA 27-375)		Actc1	-	-	-	-
D3Z563	Acyl-CoA-binding protein		Dbi	-	fatty-acyl-CoA binding [GO:0000062]	-	-;fatty-acyl-CoA binding [GO:0000062];-
A0A0G2JGX3	ATP synthase F(0) complex subunit B1, mitochondrial		Atp5pb	ATP synthesis coupled proton transport [GO:0015986]	proton transmembrane transporter activity [GO:0015078]	integral component of membrane [GO:0016021];mitochondrial proton-transporting ATP synthase complex, coupling factor F(o) [GO:0000276]	ATP synthesis coupled proton transport [GO:0015986];proton transmembrane transporter activity [GO:0015078];integral component of membrane [GO:0016021];mitochondrial proton-transporting ATP synthase complex, coupling factor F(o) [GO:0000276]
A0A140T8M4	Immunoglobulin kappa variable 8-19		Igkv8-19	immune response [GO:0006955];immunoglobulin production [GO:0002377]	-	extracellular space [GO:0005615]	immune response [GO:0006955];immunoglobulin production [GO:0002377];-;extracellular space [GO:0005615]
Q3TJ66	Fructose-bisphosphate aldolase	230163	Aldob	glycolytic process [GO:0006096]	fructose-bisphosphate aldolase activity [GO:0004332]	-	glycolytic process [GO:0006096];fructose-bisphosphate aldolase activity [GO:0004332];-
P20029	Endoplasmic reticulum chaperone BiP	14828	Hspa5	cellular response to antibiotic [GO:0071236];cellular response to calcium ion [GO:0071277];cellular response to cAMP [GO:0071320];cellular response to drug [GO:0035690];cellular response to gamma radiation [GO:0071480];cellular response to glucose starvation [GO:0042149];cellular response to heat [GO:0034605];cellular response to interleukin-4 [GO:0071353];cellular response to manganese ion [GO:0…	ATP binding [GO:0005524];ATPase activity [GO:0016887];ATPase activity, coupled [GO:0042623];enzyme binding [GO:0019899];heat shock protein binding [GO:0031072];misfolded protein binding [GO:0051787];protein domain specific binding [GO:0019904];protein folding chaperone [GO:0044183];ribosome binding [GO:0043022];ubiquitin protein ligase binding [GO:0031625];unfolded protein binding [GO:0051082]	cell surface [GO:0009986];COP9 signalosome [GO:0008180];cytoplasm [GO:0005737];cytosol [GO:0005829];endoplasmic reticulum [GO:0005783];endoplasmic reticulum chaperone complex [GO:0034663];endoplasmic reticulum lumen [GO:0005788];endoplasmic reticulum membrane [GO:0005789];endoplasmic reticulum-Golgi intermediate compartment [GO:0005793];extracellular region [GO:0005576];integral component of endo…	cellular response to antibiotic [GO:0071236];cellular response to calcium ion [GO:0071277];cellular response to cAMP [GO:0071320];cellular response to drug [GO:0035690];cellular response to gamma radiation [GO:0071480];cellular response to glucose starvation [GO:0042149];cellular response to heat [GO:0034605];cellular response to interleukin-4 [GO:0071353];cellular response to manganese ion [GO:0…
Q5SX49	Profilin		Pfn1	actin cytoskeleton organization [GO:0030036]	actin binding [GO:0003779]	-	actin cytoskeleton organization [GO:0030036];actin binding [GO:0003779];-
P50247	Adenosylhomocysteinase	11615	Ahcy	chronic inflammatory response to antigenic stimulus [GO:0002439];circadian sleep/wake cycle [GO:0042745];one-carbon metabolic process [GO:0006730];response to nutrient [GO:0007584];S-adenosylhomocysteine catabolic process [GO:0019510];S-adenosylmethionine cycle [GO:0033353]	adenosylhomocysteinase activity [GO:0004013];adenyl nucleotide binding [GO:0030554];copper ion binding [GO:0005507];identical protein binding [GO:0042802];NAD binding [GO:0051287];protein self-association [GO:0043621]	cytosol [GO:0005829];melanosome [GO:0042470];neuron projection [GO:0043005];nucleus [GO:0005634]	chronic inflammatory response to antigenic stimulus [GO:0002439];circadian sleep/wake cycle [GO:0042745];one-carbon metabolic process [GO:0006730];response to nutrient [GO:0007584];S-adenosylhomocysteine catabolic process [GO:0019510];S-adenosylmethionine cycle [GO:0033353];adenosylhomocysteinase activity [GO:0004013];adenyl nucleotide binding [GO:0030554];copper ion binding [GO:0005507];identica…
P68368	Tubulin alpha-4A chain	22145	Tuba4a	microtubule cytoskeleton organization [GO:0000226];microtubule-based process [GO:0007017];mitotic cell cycle [GO:0000278]	enzyme binding [GO:0019899];GTP binding [GO:0005525];GTPase activity [GO:0003924];protein kinase binding [GO:0019901];structural constituent of cytoskeleton [GO:0005200]	cytoplasm [GO:0005737];cytoskeleton [GO:0005856];microtubule [GO:0005874];microtubule cytoskeleton [GO:0015630]	microtubule cytoskeleton organization [GO:0000226];microtubule-based process [GO:0007017];mitotic cell cycle [GO:0000278];enzyme binding [GO:0019899];GTP binding [GO:0005525];GTPase activity [GO:0003924];protein kinase binding [GO:0019901];structural constituent of cytoskeleton [GO:0005200];cytoplasm [GO:0005737];cytoskeleton [GO:0005856];microtubule [GO:0005874];microtubule cytoskeleton [GO:0015…
Q58E56	Igh protein		Igh	-	-	-	-
P53395	Lipoamide acyltransferase component of branched-chain alpha-keto acid dehydrogenase complex, mitochondrial	13171	Dbt	-	acetyltransferase activity [GO:0016407];dihydrolipoyllysine-residue (2-methylpropanoyl)transferase activity [GO:0043754];lipoic acid binding [GO:0031405];ubiquitin protein ligase binding [GO:0031625]	cytoplasm [GO:0005737];mitochondrial nucleoid [GO:0042645];mitochondrion [GO:0005739]	-;acetyltransferase activity [GO:0016407];dihydrolipoyllysine-residue (2-methylpropanoyl)transferase activity [GO:0043754];lipoic acid binding [GO:0031405];ubiquitin protein ligase binding [GO:0031625];cytoplasm [GO:0005737];mitochondrial nucleoid [GO:0042645];mitochondrion [GO:0005739]
P68372	Tubulin beta-4B chain	227613	Tubb4b	microtubule cytoskeleton organization [GO:0000226];microtubule-based process [GO:0007017];mitotic cell cycle [GO:0000278]	double-stranded RNA binding [GO:0003725];GTP binding [GO:0005525];GTPase activity [GO:0003924];structural constituent of cytoskeleton [GO:0005200]	cytoplasm [GO:0005737];microtubule [GO:0005874];myelin sheath [GO:0043209];tubulin complex [GO:0045298]	microtubule cytoskeleton organization [GO:0000226];microtubule-based process [GO:0007017];mitotic cell cycle [GO:0000278];double-stranded RNA binding [GO:0003725];GTP binding [GO:0005525];GTPase activity [GO:0003924];structural constituent of cytoskeleton [GO:0005200];cytoplasm [GO:0005737];microtubule [GO:0005874];myelin sheath [GO:0043209];tubulin complex [GO:0045298]
P54869	Hydroxymethylglutaryl-CoA synthase, mitochondrial	15360	Hmgcs2	acetyl-CoA metabolic process [GO:0006084];cholesterol biosynthetic process [GO:0006695];farnesyl diphosphate biosynthetic process, mevalonate pathway [GO:0010142]	hydroxymethylglutaryl-CoA synthase activity [GO:0004421]	mitochondrial inner membrane [GO:0005743];mitochondrial matrix [GO:0005759];mitochondrion [GO:0005739]	acetyl-CoA metabolic process [GO:0006084];cholesterol biosynthetic process [GO:0006695];farnesyl diphosphate biosynthetic process, mevalonate pathway [GO:0010142];hydroxymethylglutaryl-CoA synthase activity [GO:0004421];mitochondrial inner membrane [GO:0005743];mitochondrial matrix [GO:0005759];mitochondrion [GO:0005739]
Q3UF58	Catalase		Cat	hydrogen peroxide catabolic process [GO:0042744];response to oxidative stress [GO:0006979]	catalase activity [GO:0004096];heme binding [GO:0020037];metal ion binding [GO:0046872]	-	hydrogen peroxide catabolic process [GO:0042744];response to oxidative stress [GO:0006979];catalase activity [GO:0004096];heme binding [GO:0020037];metal ion binding [GO:0046872];-
A0A0N4SVQ1	Cytochrome c oxidase subunit NDUFA4		Ndufa4	-	-	-	-
G5E8R3	Pyruvate carboxylase	18563	Pcx	gluconeogenesis [GO:0006094];pyruvate metabolic process [GO:0006090]	ATP binding [GO:0005524];biotin binding [GO:0009374];metal ion binding [GO:0046872];pyruvate carboxylase activity [GO:0004736]	-	gluconeogenesis [GO:0006094];pyruvate metabolic process [GO:0006090];ATP binding [GO:0005524];biotin binding [GO:0009374];metal ion binding [GO:0046872];pyruvate carboxylase activity [GO:0004736];-
Q9D8E6	60S ribosomal protein L4	67891	Rpl4	positive regulation of axon extension [GO:0045773];positive regulation of axonogenesis [GO:0050772];translation [GO:0006412]	5S rRNA binding [GO:0008097];structural constituent of ribosome [GO:0003735]	A band [GO:0031672];cytosolic large ribosomal subunit [GO:0022625];large ribosomal subunit [GO:0015934];nucleus [GO:0005634];postsynaptic density [GO:0014069];ribonucleoprotein complex [GO:1990904];rough endoplasmic reticulum [GO:0005791]	positive regulation of axon extension [GO:0045773];positive regulation of axonogenesis [GO:0050772];translation [GO:0006412];5S rRNA binding [GO:0008097];structural constituent of ribosome [GO:0003735];A band [GO:0031672];cytosolic large ribosomal subunit [GO:0022625];large ribosomal subunit [GO:0015934];nucleus [GO:0005634];postsynaptic density [GO:0014069];ribonucleoprotein complex [GO:1990904]…
P17563	Methanethiol oxidase	20341	Selenbp1	brown fat cell differentiation [GO:0050873];protein transport [GO:0015031]	methanethiol oxidase activity [GO:0018549];selenium binding [GO:0008430]	cytosol [GO:0005829];fibrillar center [GO:0001650];membrane [GO:0016020];nucleolus [GO:0005730]	brown fat cell differentiation [GO:0050873];protein transport [GO:0015031];methanethiol oxidase activity [GO:0018549];selenium binding [GO:0008430];cytosol [GO:0005829];fibrillar center [GO:0001650];membrane [GO:0016020];nucleolus [GO:0005730]
A0A087WP24	Protein ABHD14B		Abhd14b	-	-	-	-
I6L978	Igk protein		Igk	-	-	-	-
P63038	60 kDa heat shock protein, mitochondrial	15510	Hspd1	'de novo' protein folding [GO:0006458];activation of cysteine-type endopeptidase activity involved in apoptotic process [GO:0006919];apoptotic mitochondrial changes [GO:0008637];B cell activation [GO:0042113];B cell cytokine production [GO:0002368];B cell proliferation [GO:0042100];cellular response to heat [GO:0034605];cellular response to interleukin-7 [GO:0098761];interaction with symbiont [GO…	apolipoprotein A-I binding [GO:0034186];apolipoprotein binding [GO:0034185];ATP binding [GO:0005524];chaperone binding [GO:0051087];double-stranded RNA binding [GO:0003725];enzyme binding [GO:0019899];high-density lipoprotein particle binding [GO:0008035];insulin binding [GO:0043559];isomerase activity [GO:0016853];lipopolysaccharide binding [GO:0001530];modification-dependent protein binding [GO…	cell surface [GO:0009986];clathrin-coated pit [GO:0005905];coated vesicle [GO:0030135];cytoplasm [GO:0005737];cytosol [GO:0005829];early endosome [GO:0005769];extracellular exosome [GO:0070062];extracellular space [GO:0005615];Golgi apparatus [GO:0005794];intracellular membrane-bounded organelle [GO:0043231];lipopolysaccharide receptor complex [GO:0046696];membrane [GO:0016020];membrane raft [GO:…	'de novo' protein folding [GO:0006458];activation of cysteine-type endopeptidase activity involved in apoptotic process [GO:0006919];apoptotic mitochondrial changes [GO:0008637];B cell activation [GO:0042113];B cell cytokine production [GO:0002368];B cell proliferation [GO:0042100];cellular response to heat [GO:0034605];cellular response to interleukin-7 [GO:0098761];interaction with symbiont [GO…
P99024	Tubulin beta-5 chain	22154	Tubb5	cellular process [GO:0009987];microtubule cytoskeleton organization [GO:0000226];microtubule-based process [GO:0007017];mitotic cell cycle [GO:0000278];regulation of synapse organization [GO:0050807];spindle assembly [GO:0051225]	GTP binding [GO:0005525];GTPase activating protein binding [GO:0032794];GTPase activity [GO:0003924];MHC class I protein binding [GO:0042288];protein domain specific binding [GO:0019904];protein-containing complex binding [GO:0044877];structural constituent of cytoskeleton [GO:0005200];ubiquitin protein ligase binding [GO:0031625]	cell body [GO:0044297];cytoplasm [GO:0005737];cytoplasmic ribonucleoprotein granule [GO:0036464];cytosol [GO:0005829];membrane raft [GO:0045121];microtubule [GO:0005874];nuclear envelope lumen [GO:0005641];nucleus [GO:0005634];protein-containing complex [GO:0032991];tubulin complex [GO:0045298]	cellular process [GO:0009987];microtubule cytoskeleton organization [GO:0000226];microtubule-based process [GO:0007017];mitotic cell cycle [GO:0000278];regulation of synapse organization [GO:0050807];spindle assembly [GO:0051225];GTP binding [GO:0005525];GTPase activating protein binding [GO:0032794];GTPase activity [GO:0003924];MHC class I protein binding [GO:0042288];protein domain specific bin…
A0A1B0GQU8	60S ribosomal protein L18		Rpl18	translation [GO:0006412]	structural constituent of ribosome [GO:0003735]	ribosome [GO:0005840]	translation [GO:0006412];structural constituent of ribosome [GO:0003735];ribosome [GO:0005840]
P12710	Fatty acid-binding protein, liver	14080	Fabp1	cellular response to hydrogen peroxide [GO:0070301];cellular response to hypoxia [GO:0071456];intestinal absorption [GO:0050892];long-chain fatty acid transport [GO:0015909];negative regulation of apoptotic process [GO:0043066];negative regulation of cysteine-type endopeptidase activity involved in apoptotic process [GO:0043154];positive regulation of fatty acid beta-oxidation [GO:0032000];positi…	antioxidant activity [GO:0016209];bile acid binding [GO:0032052];chromatin binding [GO:0003682];drug binding [GO:0008144];fatty acid binding [GO:0005504];long-chain fatty acid transporter activity [GO:0005324];phospholipid binding [GO:0005543]	apical cortex [GO:0045179];cytoplasm [GO:0005737];cytosol [GO:0005829];nucleoplasm [GO:0005654];nucleus [GO:0005634];peroxisomal matrix [GO:0005782];protein-containing complex [GO:0032991]	cellular response to hydrogen peroxide [GO:0070301];cellular response to hypoxia [GO:0071456];intestinal absorption [GO:0050892];long-chain fatty acid transport [GO:0015909];negative regulation of apoptotic process [GO:0043066];negative regulation of cysteine-type endopeptidase activity involved in apoptotic process [GO:0043154];positive regulation of fatty acid beta-oxidation [GO:0032000];positi…
P63017	Heat shock cognate 71 kDa protein	15481	Hspa8	ATP metabolic process [GO:0046034];axo-dendritic transport [GO:0008088];cellular protein complex disassembly [GO:0043624];cellular response to heat [GO:0034605];cellular response to unfolded protein [GO:0034620];chaperone cofactor-dependent protein refolding [GO:0051085];chaperone-mediated autophagy [GO:0061684];chaperone-mediated autophagy translocation complex disassembly [GO:1904764];chaperone…	A1 adenosine receptor binding [GO:0031686];ADP binding [GO:0043531];ATP binding [GO:0005524];ATPase activity [GO:0016887];ATPase activity, coupled [GO:0042623];C3HC4-type RING finger domain binding [GO:0055131];chaperone binding [GO:0051087];clathrin-uncoating ATPase activity [GO:1990833];enzyme binding [GO:0019899];G protein-coupled receptor binding [GO:0001664];heat shock protein binding [GO:00…	asymmetric synapse [GO:0032279];autophagosome [GO:0005776];axon [GO:0030424];cell surface [GO:0009986];chaperone complex [GO:0101031];cytoplasm [GO:0005737];cytosol [GO:0005829];dendrite [GO:0030425];dendritic shaft [GO:0043198];dendritic spine [GO:0043197];extracellular exosome [GO:0070062];glutamatergic synapse [GO:0098978];glycinergic synapse [GO:0098690];intermediate filament [GO:0005882];lat…	ATP metabolic process [GO:0046034];axo-dendritic transport [GO:0008088];cellular protein complex disassembly [GO:0043624];cellular response to heat [GO:0034605];cellular response to unfolded protein [GO:0034620];chaperone cofactor-dependent protein refolding [GO:0051085];chaperone-mediated autophagy [GO:0061684];chaperone-mediated autophagy translocation complex disassembly [GO:1904764];chaperone…
Q7TMM9	Tubulin beta-2A chain	22151	Tubb2a	microtubule cytoskeleton organization [GO:0000226];microtubule-based process [GO:0007017];mitotic cell cycle [GO:0000278];neuron migration [GO:0001764]	GTP binding [GO:0005525];GTPase activity [GO:0003924];structural constituent of cytoskeleton [GO:0005200]	cytoplasm [GO:0005737];microtubule [GO:0005874]	microtubule cytoskeleton organization [GO:0000226];microtubule-based process [GO:0007017];mitotic cell cycle [GO:0000278];neuron migration [GO:0001764];GTP binding [GO:0005525];GTPase activity [GO:0003924];structural constituent of cytoskeleton [GO:0005200];cytoplasm [GO:0005737];microtubule [GO:0005874]
C6EQH3	Succinate--CoA ligase [GDP-forming] subunit beta, mitochondrial		Suclg2	succinyl-CoA metabolic process [GO:0006104];tricarboxylic acid cycle [GO:0006099]	ATP binding [GO:0005524];GTP binding [GO:0005525];magnesium ion binding [GO:0000287];succinate-CoA ligase (ADP-forming) activity [GO:0004775];succinate-CoA ligase (GDP-forming) activity [GO:0004776]	mitochondrion [GO:0005739]	succinyl-CoA metabolic process [GO:0006104];tricarboxylic acid cycle [GO:0006099];ATP binding [GO:0005524];GTP binding [GO:0005525];magnesium ion binding [GO:0000287];succinate-CoA ligase (ADP-forming) activity [GO:0004775];succinate-CoA ligase (GDP-forming) activity [GO:0004776];mitochondrion [GO:0005739]
A0A4U9FKB1	IgG3		Ighg3	-	-	-	-
A0A0B6VMB2	MAb 31C6 heavy chain		HC	-	-	-	-
Q9CR57	60S ribosomal protein L14	67115	Rpl14	ribosomal large subunit biogenesis [GO:0042273];rRNA processing [GO:0006364];translation [GO:0006412]	RNA binding [GO:0003723];structural constituent of ribosome [GO:0003735]	cytosolic large ribosomal subunit [GO:0022625];postsynaptic density [GO:0014069]	ribosomal large subunit biogenesis [GO:0042273];rRNA processing [GO:0006364];translation [GO:0006412];RNA binding [GO:0003723];structural constituent of ribosome [GO:0003735];cytosolic large ribosomal subunit [GO:0022625];postsynaptic density [GO:0014069]
Q99PG0	Arylacetamide deacetylase	67758	Aadac	catabolic process [GO:0009056];positive regulation of triglyceride catabolic process [GO:0010898]	deacetylase activity [GO:0019213];hydrolase activity [GO:0016787];lipase activity [GO:0016298];serine hydrolase activity [GO:0017171];short-chain carboxylesterase activity [GO:0034338];triglyceride lipase activity [GO:0004806]	endoplasmic reticulum membrane [GO:0005789];integral component of membrane [GO:0016021]	catabolic process [GO:0009056];positive regulation of triglyceride catabolic process [GO:0010898];deacetylase activity [GO:0019213];hydrolase activity [GO:0016787];lipase activity [GO:0016298];serine hydrolase activity [GO:0017171];short-chain carboxylesterase activity [GO:0034338];triglyceride lipase activity [GO:0004806];endoplasmic reticulum membrane [GO:0005789];integral component of membrane…
P11679	Keratin, type II cytoskeletal 8	16691	Krt8	cell differentiation involved in embryonic placenta development [GO:0060706];cell morphogenesis involved in differentiation [GO:0000904];extrinsic apoptotic signaling pathway [GO:0097191];hepatocyte apoptotic process [GO:0097284];multicellular organism development [GO:0007275];response to hydrostatic pressure [GO:0051599];response to other organism [GO:0051707];sarcomere organization [GO:0045214]…	protein-containing complex binding [GO:0044877];scaffold protein binding [GO:0097110]	apicolateral plasma membrane [GO:0016327];cell periphery [GO:0071944];cell-cell junction [GO:0005911];costamere [GO:0043034];cytoplasm [GO:0005737];dystrophin-associated glycoprotein complex [GO:0016010];intermediate filament [GO:0005882];intermediate filament cytoskeleton [GO:0045111];keratin filament [GO:0045095];nuclear matrix [GO:0016363];nucleoplasm [GO:0005654];sarcolemma [GO:0042383];Z dis…	cell differentiation involved in embryonic placenta development [GO:0060706];cell morphogenesis involved in differentiation [GO:0000904];extrinsic apoptotic signaling pathway [GO:0097191];hepatocyte apoptotic process [GO:0097284];multicellular organism development [GO:0007275];response to hydrostatic pressure [GO:0051599];response to other organism [GO:0051707];sarcomere organization [GO:0045214]…
Q3UDR2	Protein disulfide-isomerase		P4hb	cell redox homeostasis [GO:0045454]	protein disulfide isomerase activity [GO:0003756]	cell [GO:0005623]	cell redox homeostasis [GO:0045454];protein disulfide isomerase activity [GO:0003756];cell [GO:0005623]
A0A338P776	ATP synthase, H+-transporting, mitochondrial F1 complex, O subunit		Atp5o	ATP synthesis coupled proton transport [GO:0015986]	proton-transporting ATP synthase activity, rotational mechanism [GO:0046933]	-	ATP synthesis coupled proton transport [GO:0015986];proton-transporting ATP synthase activity, rotational mechanism [GO:0046933];-
P50136	2-oxoisovalerate dehydrogenase subunit alpha, mitochondrial		Bckdha	branched-chain amino acid catabolic process [GO:0009083]	3-methyl-2-oxobutanoate dehydrogenase (2-methylpropanoyl-transferring) activity [GO:0003863];alpha-ketoacid dehydrogenase activity [GO:0003826];metal ion binding [GO:0046872];protein-containing complex binding [GO:0044877]	mitochondrial alpha-ketoglutarate dehydrogenase complex [GO:0005947];mitochondrion [GO:0005739]	branched-chain amino acid catabolic process [GO:0009083];3-methyl-2-oxobutanoate dehydrogenase (2-methylpropanoyl-transferring) activity [GO:0003863];alpha-ketoacid dehydrogenase activity [GO:0003826];metal ion binding [GO:0046872];protein-containing complex binding [GO:0044877];mitochondrial alpha-ketoglutarate dehydrogenase complex [GO:0005947];mitochondrion [GO:0005739]
Q9Z2I9	Succinate--CoA ligase [ADP-forming] subunit beta, mitochondrial	20916	Sucla2	succinate metabolic process [GO:0006105];succinyl-CoA metabolic process [GO:0006104];tricarboxylic acid cycle [GO:0006099]	ATP binding [GO:0005524];magnesium ion binding [GO:0000287];succinate-CoA ligase (ADP-forming) activity [GO:0004775];succinate-CoA ligase activity [GO:0004774]	mitochondrion [GO:0005739];myelin sheath [GO:0043209];succinate-CoA ligase complex [GO:0042709]	succinate metabolic process [GO:0006105];succinyl-CoA metabolic process [GO:0006104];tricarboxylic acid cycle [GO:0006099];ATP binding [GO:0005524];magnesium ion binding [GO:0000287];succinate-CoA ligase (ADP-forming) activity [GO:0004775];succinate-CoA ligase activity [GO:0004774];mitochondrion [GO:0005739];myelin sheath [GO:0043209];succinate-CoA ligase complex [GO:0042709]
S4R1W7	Ras-related protein Rab-35		Rab35	-	-	-	-
Q8BFR5	Elongation factor Tu, mitochondrial	233870	Tufm	mitochondrial translational elongation [GO:0070125];response to ethanol [GO:0045471];translational elongation [GO:0006414]	GTP binding [GO:0005525];GTPase activity [GO:0003924];translation elongation factor activity [GO:0003746]	mitochondrial inner membrane [GO:0005743];mitochondrial nucleoid [GO:0042645];mitochondrion [GO:0005739];myelin sheath [GO:0043209];synapse [GO:0045202]	mitochondrial translational elongation [GO:0070125];response to ethanol [GO:0045471];translational elongation [GO:0006414];GTP binding [GO:0005525];GTPase activity [GO:0003924];translation elongation factor activity [GO:0003746];mitochondrial inner membrane [GO:0005743];mitochondrial nucleoid [GO:0042645];mitochondrion [GO:0005739];myelin sheath [GO:0043209];synapse [GO:0045202]
Q9QUH0	Glutaredoxin-1	93692	Glrx	cell redox homeostasis [GO:0045454];cellular response to estradiol stimulus [GO:0071392];negative regulation of hydrogen peroxide-mediated programmed cell death [GO:1901299];negative regulation of platelet-derived growth factor receptor-beta signaling pathway [GO:2000587];positive regulation of cell adhesion molecule production [GO:0060355];positive regulation of exocytosis [GO:0045921];positive …	electron transfer activity [GO:0009055];glutathione disulfide oxidoreductase activity [GO:0015038];protein disulfide oxidoreductase activity [GO:0015035];protein N-terminus binding [GO:0047485];protein-disulfide reductase (glutathione) activity [GO:0019153]	cell [GO:0005623];cytoplasm [GO:0005737];cytosol [GO:0005829];dendrite [GO:0030425];mitochondrial intermembrane space [GO:0005758];mitochondrion [GO:0005739];neuronal cell body [GO:0043025];nucleus [GO:0005634]	cell redox homeostasis [GO:0045454];cellular response to estradiol stimulus [GO:0071392];negative regulation of hydrogen peroxide-mediated programmed cell death [GO:1901299];negative regulation of platelet-derived growth factor receptor-beta signaling pathway [GO:2000587];positive regulation of cell adhesion molecule production [GO:0060355];positive regulation of exocytosis [GO:0045921];positive …
P18527	Ig heavy chain V region 914			B cell receptor signaling pathway [GO:0050853];complement activation, classical pathway [GO:0006958];defense response to bacterium [GO:0042742];innate immune response [GO:0045087];phagocytosis, engulfment [GO:0006911];phagocytosis, recognition [GO:0006910];positive regulation of B cell activation [GO:0050871]	antigen binding [GO:0003823];immunoglobulin receptor binding [GO:0034987]	external side of plasma membrane [GO:0009897];immunoglobulin complex, circulating [GO:0042571]	B cell receptor signaling pathway [GO:0050853];complement activation, classical pathway [GO:0006958];defense response to bacterium [GO:0042742];innate immune response [GO:0045087];phagocytosis, engulfment [GO:0006911];phagocytosis, recognition [GO:0006910];positive regulation of B cell activation [GO:0050871];antigen binding [GO:0003823];immunoglobulin receptor binding [GO:0034987];external side …
Q3UGH0	Uncharacterized protein		Actr3	Arp2/3 complex-mediated actin nucleation [GO:0034314]	ATP binding [GO:0005524]	Arp2/3 protein complex [GO:0005885]	Arp2/3 complex-mediated actin nucleation [GO:0034314];ATP binding [GO:0005524];Arp2/3 protein complex [GO:0005885]
P30115	Glutathione S-transferase A3	14859	Gsta3	aflatoxin catabolic process [GO:0046223];glutathione metabolic process [GO:0006749];ureteric bud development [GO:0001657];xenobiotic metabolic process [GO:0006805]	glutathione transferase activity [GO:0004364]	cytosol [GO:0005829]	aflatoxin catabolic process [GO:0046223];glutathione metabolic process [GO:0006749];ureteric bud development [GO:0001657];xenobiotic metabolic process [GO:0006805];glutathione transferase activity [GO:0004364];cytosol [GO:0005829]
A4FU62	LOC207685 protein		LOC207685	-	-	-	-
P19639	Glutathione S-transferase Mu 3	14864	Gstm3	cellular response to drug [GO:0035690];cellular response to organic cyclic compound [GO:0071407];glutathione metabolic process [GO:0006749];response to bacterium [GO:0009617]	glutathione transferase activity [GO:0004364];protein homodimerization activity [GO:0042803]	cytoplasm [GO:0005737]	cellular response to drug [GO:0035690];cellular response to organic cyclic compound [GO:0071407];glutathione metabolic process [GO:0006749];response to bacterium [GO:0009617];glutathione transferase activity [GO:0004364];protein homodimerization activity [GO:0042803];cytoplasm [GO:0005737]
Q64374	Regucalcin	19733	Rgn	aging [GO:0007568];cellular calcium ion homeostasis [GO:0006874];kidney development [GO:0001822];L-ascorbic acid biosynthetic process [GO:0019853];liver regeneration [GO:0097421];negative regulation of apoptotic process [GO:0043066];negative regulation of bone development [GO:1903011];negative regulation of calcium-dependent ATPase activity [GO:1903611];negative regulation of cyclic-nucleotide ph…	calcium ion binding [GO:0005509];enzyme regulator activity [GO:0030234];gluconolactonase activity [GO:0004341];zinc ion binding [GO:0008270]	cell [GO:0005623];cytoplasm [GO:0005737];cytosol [GO:0005829];nucleus [GO:0005634]	aging [GO:0007568];cellular calcium ion homeostasis [GO:0006874];kidney development [GO:0001822];L-ascorbic acid biosynthetic process [GO:0019853];liver regeneration [GO:0097421];negative regulation of apoptotic process [GO:0043066];negative regulation of bone development [GO:1903011];negative regulation of calcium-dependent ATPase activity [GO:1903611];negative regulation of cyclic-nucleotide ph…
P56480	ATP synthase subunit beta, mitochondrial	11947	Atp5f1b	angiogenesis [GO:0001525];ATP biosynthetic process [GO:0006754];ATP metabolic process [GO:0046034];cellular response to interleukin-7 [GO:0098761];lipid metabolic process [GO:0006629];mitochondrial ATP synthesis coupled proton transport [GO:0042776];negative regulation of cell adhesion involved in substrate-bound cell migration [GO:0006933];positive regulation of blood vessel endothelial cell mig…	ADP binding [GO:0043531];angiostatin binding [GO:0043532];ATP binding [GO:0005524];ATPase activity [GO:0016887];calcium ion binding [GO:0005509];lipoprotein particle receptor activity [GO:0030228];MHC class I protein binding [GO:0042288];proton-transporting ATP synthase activity, rotational mechanism [GO:0046933];proton-transporting ATPase activity, rotational mechanism [GO:0046961]	cell [GO:0005623];cell surface [GO:0009986];membrane [GO:0016020];membrane raft [GO:0045121];mitochondrial inner membrane [GO:0005743];mitochondrial membrane [GO:0031966];mitochondrial nucleoid [GO:0042645];mitochondrial proton-transporting ATP synthase complex [GO:0005753];mitochondrial proton-transporting ATP synthase complex, catalytic core F(1) [GO:0000275];mitochondrion [GO:0005739];myelin s…	angiogenesis [GO:0001525];ATP biosynthetic process [GO:0006754];ATP metabolic process [GO:0046034];cellular response to interleukin-7 [GO:0098761];lipid metabolic process [GO:0006629];mitochondrial ATP synthesis coupled proton transport [GO:0042776];negative regulation of cell adhesion involved in substrate-bound cell migration [GO:0006933];positive regulation of blood vessel endothelial cell mig…
Q91VS7	Microsomal glutathione S-transferase 1	56615	Mgst1	cellular response to lipid hydroperoxide [GO:0071449];glutathione metabolic process [GO:0006749];oxidation-reduction process [GO:0055114];protein homotrimerization [GO:0070207];response to drug [GO:0042493];response to lipopolysaccharide [GO:0032496];response to organonitrogen compound [GO:0010243]	glutathione binding [GO:0043295];glutathione peroxidase activity [GO:0004602];glutathione transferase activity [GO:0004364];identical protein binding [GO:0042802];protein homodimerization activity [GO:0042803]	apical part of cell [GO:0045177];endoplasmic reticulum [GO:0005783];endoplasmic reticulum membrane [GO:0005789];integral component of membrane [GO:0016021];mitochondrial inner membrane [GO:0005743];mitochondrial outer membrane [GO:0005741];mitochondrion [GO:0005739];nucleus [GO:0005634];peroxisomal membrane [GO:0005778]	cellular response to lipid hydroperoxide [GO:0071449];glutathione metabolic process [GO:0006749];oxidation-reduction process [GO:0055114];protein homotrimerization [GO:0070207];response to drug [GO:0042493];response to lipopolysaccharide [GO:0032496];response to organonitrogen compound [GO:0010243];glutathione binding [GO:0043295];glutathione peroxidase activity [GO:0004602];glutathione transfera…
D3Z629	60S ribosomal protein L9		Rpl9	translation [GO:0006412]	rRNA binding [GO:0019843];structural constituent of ribosome [GO:0003735]	ribosome [GO:0005840]	translation [GO:0006412];rRNA binding [GO:0019843];structural constituent of ribosome [GO:0003735];ribosome [GO:0005840]
A0A1D5RLD8	Glyceraldehyde-3-phosphate dehydrogenase		Gm10358	glucose metabolic process [GO:0006006];glycolytic process [GO:0006096]	glyceraldehyde-3-phosphate dehydrogenase (NAD+) (phosphorylating) activity [GO:0004365];NAD binding [GO:0051287];NADP binding [GO:0050661]	cytosol [GO:0005829]	glucose metabolic process [GO:0006006];glycolytic process [GO:0006096];glyceraldehyde-3-phosphate dehydrogenase (NAD+) (phosphorylating) activity [GO:0004365];NAD binding [GO:0051287];NADP binding [GO:0050661];cytosol [GO:0005829]
Q0QER9	Isocitrate dehydrogenase 1		Idh1	isocitrate metabolic process [GO:0006102]	isocitrate dehydrogenase (NADP+) activity [GO:0004450];magnesium ion binding [GO:0000287];NAD binding [GO:0051287]	-	isocitrate metabolic process [GO:0006102];isocitrate dehydrogenase (NADP+) activity [GO:0004450];magnesium ion binding [GO:0000287];NAD binding [GO:0051287];-
A0A0A6YXI0	Atypical kinase COQ8A, mitochondrial		Coq8a	ubiquinone biosynthetic process [GO:0006744]	-	mitochondrion [GO:0005739]	ubiquinone biosynthetic process [GO:0006744];-;mitochondrion [GO:0005739]
Q91ZJ5	UTP--glucose-1-phosphate uridylyltransferase	216558	Ugp2	glucose 1-phosphate metabolic process [GO:0019255];glycogen metabolic process [GO:0005977];UDP-glucose metabolic process [GO:0006011]	glucose binding [GO:0005536];identical protein binding [GO:0042802];metal ion binding [GO:0046872];pyrimidine ribonucleotide binding [GO:0032557];UTP [GO:0003983]	cytoplasm [GO:0005737]	glucose 1-phosphate metabolic process [GO:0019255];glycogen metabolic process [GO:0005977];UDP-glucose metabolic process [GO:0006011];glucose binding [GO:0005536];identical protein binding [GO:0042802];metal ion binding [GO:0046872];pyrimidine ribonucleotide binding [GO:0032557];UTP [GO:0003983];cytoplasm [GO:0005737]
Q9CZS1	Aldehyde dehydrogenase X, mitochondrial	72535	Aldh1b1	ethanol catabolic process [GO:0006068]	aldehyde dehydrogenase (NAD+) activity [GO:0004029];glyceraldehyde-3-phosphate dehydrogenase (NAD+) (non-phosphorylating) activity [GO:0043878]	intracellular membrane-bounded organelle [GO:0043231];mitochondrial matrix [GO:0005759];mitochondrion [GO:0005739];nucleoplasm [GO:0005654]	ethanol catabolic process [GO:0006068];aldehyde dehydrogenase (NAD+) activity [GO:0004029];glyceraldehyde-3-phosphate dehydrogenase (NAD+) (non-phosphorylating) activity [GO:0043878];intracellular membrane-bounded organelle [GO:0043231];mitochondrial matrix [GO:0005759];mitochondrion [GO:0005739];nucleoplasm [GO:0005654]
A0A075B5N9	Immunoglobulin kappa variable 3-7		Igkv3-7	immune response [GO:0006955];immunoglobulin production [GO:0002377]	-	extracellular space [GO:0005615]	immune response [GO:0006955];immunoglobulin production [GO:0002377];-;extracellular space [GO:0005615]
A0A2R8VKK3	Cytochrome P450 2D10		Cyp2d10	-	heme binding [GO:0020037];iron ion binding [GO:0005506];oxidoreductase activity, acting on paired donors, with incorporation or reduction of molecular oxygen, reduced flavin or flavoprotein as one donor, and incorporation of one atom of oxygen [GO:0016712]	integral component of membrane [GO:0016021]	-;heme binding [GO:0020037];iron ion binding [GO:0005506];oxidoreductase activity, acting on paired donors, with incorporation or reduction of molecular oxygen, reduced flavin or flavoprotein as one donor, and incorporation of one atom of oxygen [GO:0016712];integral component of membrane [GO:0016021]
Q99N25	Ribosomal protein L3		Rp13	translation [GO:0006412]	structural constituent of ribosome [GO:0003735]	ribosome [GO:0005840]	translation [GO:0006412];structural constituent of ribosome [GO:0003735];ribosome [GO:0005840]
Q3UUH0	Uncharacterized protein		Asl	arginine biosynthetic process via ornithine [GO:0042450]	argininosuccinate lyase activity [GO:0004056]	-	arginine biosynthetic process via ornithine [GO:0042450];argininosuccinate lyase activity [GO:0004056];-
P17182	Alpha-enolase	13806	Eno1	cellular response to interleukin-7 [GO:0098761];glycolytic process [GO:0006096];in utero embryonic development [GO:0001701];positive regulation of binding [GO:0051099]	DNA-binding transcription repressor activity, RNA polymerase II-specific [GO:0001227];enzyme binding [GO:0019899];GTPase binding [GO:0051020];heat shock protein binding [GO:0031072];magnesium ion binding [GO:0000287];phosphopyruvate hydratase activity [GO:0004634];protein heterodimerization activity [GO:0046982];protein homodimerization activity [GO:0042803];RNA binding [GO:0003723];RNA polymeras…	cell cortex region [GO:0099738];cell surface [GO:0009986];cytoplasm [GO:0005737];cytosol [GO:0005829];extrinsic component of plasma membrane [GO:0019897];growth cone [GO:0030426];membrane [GO:0016020];membrane raft [GO:0045121];myelin sheath [GO:0043209];neuron projection [GO:0043005];phosphopyruvate hydratase complex [GO:0000015];plasma membrane [GO:0005886];synaptic membrane [GO:0097060]	cellular response to interleukin-7 [GO:0098761];glycolytic process [GO:0006096];in utero embryonic development [GO:0001701];positive regulation of binding [GO:0051099];DNA-binding transcription repressor activity, RNA polymerase II-specific [GO:0001227];enzyme binding [GO:0019899];GTPase binding [GO:0051020];heat shock protein binding [GO:0031072];magnesium ion binding [GO:0000287];phosphopyruvat…
D3YXP9	UDP-glucose 6-dehydrogenase		Ugdh	-	NAD binding [GO:0051287];UDP-glucose 6-dehydrogenase activity [GO:0003979]	-	-;NAD binding [GO:0051287];UDP-glucose 6-dehydrogenase activity [GO:0003979];-
Q8CIF2	10-formyltetrahydrofolate dehydrogenase		Aldh1l1	10-formyltetrahydrofolate catabolic process [GO:0009258];biosynthetic process [GO:0009058];one-carbon metabolic process [GO:0006730]	formyltetrahydrofolate dehydrogenase activity [GO:0016155];hydroxymethyl-, formyl- and related transferase activity [GO:0016742];oxidoreductase activity, acting on the aldehyde or oxo group of donors, NAD or NADP as acceptor [GO:0016620]	cytoplasm [GO:0005737]	10-formyltetrahydrofolate catabolic process [GO:0009258];biosynthetic process [GO:0009058];one-carbon metabolic process [GO:0006730];formyltetrahydrofolate dehydrogenase activity [GO:0016155];hydroxymethyl-, formyl- and related transferase activity [GO:0016742];oxidoreductase activity, acting on the aldehyde or oxo group of donors, NAD or NADP as acceptor [GO:0016620];cytoplasm [GO:0005737]
Q922R8	Protein disulfide-isomerase A6	71853	Pdia6	cell redox homeostasis [GO:0045454];platelet activation [GO:0030168];platelet aggregation [GO:0070527]	peptide disulfide oxidoreductase activity [GO:0015037];protein disulfide isomerase activity [GO:0003756]	cell [GO:0005623];cytosol [GO:0005829];endoplasmic reticulum [GO:0005783];endoplasmic reticulum chaperone complex [GO:0034663];endoplasmic reticulum lumen [GO:0005788];endoplasmic reticulum-Golgi intermediate compartment [GO:0005793];extracellular space [GO:0005615];melanosome [GO:0042470];plasma membrane [GO:0005886];smooth endoplasmic reticulum [GO:0005790]	cell redox homeostasis [GO:0045454];platelet activation [GO:0030168];platelet aggregation [GO:0070527];peptide disulfide oxidoreductase activity [GO:0015037];protein disulfide isomerase activity [GO:0003756];cell [GO:0005623];cytosol [GO:0005829];endoplasmic reticulum [GO:0005783];endoplasmic reticulum chaperone complex [GO:0034663];endoplasmic reticulum lumen [GO:0005788];endoplasmic reticulum-G…
Q8VCW8	Medium-chain acyl-CoA ligase ACSF2, mitochondrial	264895	Acsf2	fatty acid metabolic process [GO:0006631]	ATP binding [GO:0005524];butyrate-CoA ligase activity [GO:0047760];medium-chain fatty acid-CoA ligase activity [GO:0031956]	mitochondrion [GO:0005739]	fatty acid metabolic process [GO:0006631];ATP binding [GO:0005524];butyrate-CoA ligase activity [GO:0047760];medium-chain fatty acid-CoA ligase activity [GO:0031956];mitochondrion [GO:0005739]
P70694	Estradiol 17 beta-dehydrogenase 5	83702	Akr1c6	cellular response to jasmonic acid stimulus [GO:0071395];daunorubicin metabolic process [GO:0044597];doxorubicin metabolic process [GO:0044598];negative regulation of mRNA splicing, via spliceosome [GO:0048025];progesterone metabolic process [GO:0042448];prostaglandin metabolic process [GO:0006693];response to drug [GO:0042493];response to estrogen [GO:0043627];steroid biosynthetic process [GO:00…	17-alpha,20-alpha-dihydroxypregn-4-en-3-one dehydrogenase activity [GO:0047006];alcohol dehydrogenase (NADP+) activity [GO:0008106];alditol [GO:0004032];aldo-keto reductase (NADP) activity [GO:0004033];androsterone dehydrogenase activity [GO:0047023];bile acid binding [GO:0032052];estradiol 17-beta-dehydrogenase activity [GO:0004303];ketosteroid monooxygenase activity [GO:0047086];oxidoreductase …	cytoplasm [GO:0005737];cytosol [GO:0005829];nucleus [GO:0005634]	cellular response to jasmonic acid stimulus [GO:0071395];daunorubicin metabolic process [GO:0044597];doxorubicin metabolic process [GO:0044598];negative regulation of mRNA splicing, via spliceosome [GO:0048025];progesterone metabolic process [GO:0042448];prostaglandin metabolic process [GO:0006693];response to drug [GO:0042493];response to estrogen [GO:0043627];steroid biosynthetic process [GO:00…
E0CXD7	LIM domain only protein 3		Lmo3	-	metal ion binding [GO:0046872]	-	-;metal ion binding [GO:0046872];-
Q3UEH8	Uncharacterized protein	18478	Pah	L-phenylalanine catabolic process [GO:0006559]	iron ion binding [GO:0005506];phenylalanine 4-monooxygenase activity [GO:0004505]	-	L-phenylalanine catabolic process [GO:0006559];iron ion binding [GO:0005506];phenylalanine 4-monooxygenase activity [GO:0004505];-
A2NW55	E8 variable heavy chain			-	-	-	-
Q9JL74	Anti-myosin immunoglobulin light chain variable region			-	-	-	-
Q3TFP8	Cytochrome b5 heme-binding domain-containing protein		Pgrmc1	-	-	-	-
Q8CHT0	Delta-1-pyrroline-5-carboxylate dehydrogenase, mitochondrial	212647	Aldh4a1	proline catabolic process to glutamate [GO:0010133]	1-pyrroline-5-carboxylate dehydrogenase activity [GO:0003842];aldehyde dehydrogenase (NAD+) activity [GO:0004029];identical protein binding [GO:0042802]	mitochondrial matrix [GO:0005759];mitochondrion [GO:0005739]	proline catabolic process to glutamate [GO:0010133];1-pyrroline-5-carboxylate dehydrogenase activity [GO:0003842];aldehyde dehydrogenase (NAD+) activity [GO:0004029];identical protein binding [GO:0042802];mitochondrial matrix [GO:0005759];mitochondrion [GO:0005739]
P97351	40S ribosomal protein S3a	20091	Rps3a	cell differentiation [GO:0030154];negative regulation of apoptotic process [GO:0043066];positive regulation of fibroblast proliferation [GO:0048146];positive regulation of translation [GO:0045727];translation [GO:0006412]	mRNA 5'-UTR binding [GO:0048027];mRNA binding [GO:0003729];structural constituent of ribosome [GO:0003735];translation initiation factor binding [GO:0031369]	cytosol [GO:0005829];cytosolic small ribosomal subunit [GO:0022627];endoplasmic reticulum [GO:0005783];nucleolus [GO:0005730];nucleus [GO:0005634];ribonucleoprotein complex [GO:1990904];small ribosomal subunit [GO:0015935];synapse [GO:0045202]	cell differentiation [GO:0030154];negative regulation of apoptotic process [GO:0043066];positive regulation of fibroblast proliferation [GO:0048146];positive regulation of translation [GO:0045727];translation [GO:0006412];mRNA 5'-UTR binding [GO:0048027];mRNA binding [GO:0003729];structural constituent of ribosome [GO:0003735];translation initiation factor binding [GO:0031369];cytosol [GO:0005829…
P49429	4-hydroxyphenylpyruvate dioxygenase	15445	Hpd	L-phenylalanine catabolic process [GO:0006559];tyrosine catabolic process [GO:0006572]	4-hydroxyphenylpyruvate dioxygenase activity [GO:0003868];metal ion binding [GO:0046872]	endoplasmic reticulum [GO:0005783];endoplasmic reticulum membrane [GO:0005789];Golgi apparatus [GO:0005794];Golgi membrane [GO:0000139]	L-phenylalanine catabolic process [GO:0006559];tyrosine catabolic process [GO:0006572];4-hydroxyphenylpyruvate dioxygenase activity [GO:0003868];metal ion binding [GO:0046872];endoplasmic reticulum [GO:0005783];endoplasmic reticulum membrane [GO:0005789];Golgi apparatus [GO:0005794];Golgi membrane [GO:0000139]
A0A286YCN3	Adenosine kinase		Adk	purine ribonucleoside salvage [GO:0006166]	adenosine kinase activity [GO:0004001]	-	purine ribonucleoside salvage [GO:0006166];adenosine kinase activity [GO:0004001];-
P05784	Keratin, type I cytoskeletal 18	16668	Krt18	extrinsic apoptotic signaling pathway [GO:0097191];Golgi to plasma membrane CFTR protein transport [GO:0043000];hepatocyte apoptotic process [GO:0097284];intermediate filament cytoskeleton organization [GO:0045104];negative regulation of apoptotic process [GO:0043066];tumor necrosis factor-mediated signaling pathway [GO:0033209]	scaffold protein binding [GO:0097110];structural molecule activity [GO:0005198]	cell periphery [GO:0071944];centriolar satellite [GO:0034451];cytoplasm [GO:0005737];cytosol [GO:0005829];intermediate filament [GO:0005882];keratin filament [GO:0045095];microtubule organizing center [GO:0005815];nuclear matrix [GO:0016363];nucleolus [GO:0005730]	extrinsic apoptotic signaling pathway [GO:0097191];Golgi to plasma membrane CFTR protein transport [GO:0043000];hepatocyte apoptotic process [GO:0097284];intermediate filament cytoskeleton organization [GO:0045104];negative regulation of apoptotic process [GO:0043066];tumor necrosis factor-mediated signaling pathway [GO:0033209];scaffold protein binding [GO:0097110];structural molecule activity […
Q3U281	Uncharacterized protein		Sar1b	intracellular protein transport [GO:0006886];vesicle-mediated transport [GO:0016192]	GTP binding [GO:0005525]	endoplasmic reticulum [GO:0005783];Golgi apparatus [GO:0005794]	intracellular protein transport [GO:0006886];vesicle-mediated transport [GO:0016192];GTP binding [GO:0005525];endoplasmic reticulum [GO:0005783];Golgi apparatus [GO:0005794]
Q02105	Complement C1q subcomponent subunit C	12262	C1qc	complement activation, classical pathway [GO:0006958];innate immune response [GO:0045087];negative regulation of granulocyte differentiation [GO:0030853];negative regulation of macrophage differentiation [GO:0045650];synapse pruning [GO:0098883]	-	cell [GO:0005623];collagen trimer [GO:0005581];extracellular space [GO:0005615];postsynapse [GO:0098794];synapse [GO:0045202]	complement activation, classical pathway [GO:0006958];innate immune response [GO:0045087];negative regulation of granulocyte differentiation [GO:0030853];negative regulation of macrophage differentiation [GO:0045650];synapse pruning [GO:0098883];-;cell [GO:0005623];collagen trimer [GO:0005581];extracellular space [GO:0005615];postsynapse [GO:0098794];synapse [GO:0045202]
A0A3B2WCA5	60S ribosomal protein L10a		Rpl10a	-	-	-	-
A0A075B5K2	Immunoglobulin kappa chain variable 9-124		Igkv9-124	immune response [GO:0006955];immunoglobulin production [GO:0002377]	-	extracellular space [GO:0005615]	immune response [GO:0006955];immunoglobulin production [GO:0002377];-;extracellular space [GO:0005615]
Q8BTU6	Eukaryotic initiation factor 4A-II	13682	Eif4a2	-	ATP binding [GO:0005524];helicase activity [GO:0004386];nucleic acid binding [GO:0003676]	-	-;ATP binding [GO:0005524];helicase activity [GO:0004386];nucleic acid binding [GO:0003676];-
D3Z3X5	Glutathione S-transferase theta-1		Gstt1	-	transferase activity [GO:0016740]	-	-;transferase activity [GO:0016740];-
A0A075B5J9	Immunoglobulin kappa variable 17-127		Igkv17-127	immune response [GO:0006955];immunoglobulin production [GO:0002377]	-	extracellular space [GO:0005615]	immune response [GO:0006955];immunoglobulin production [GO:0002377];-;extracellular space [GO:0005615]
Q52L54	Cytochrome P450, family 3, subfamily a, polypeptide 11		Cyp3a11	-	heme binding [GO:0020037];iron ion binding [GO:0005506];oxidoreductase activity, acting on paired donors, with incorporation or reduction of molecular oxygen, reduced flavin or flavoprotein as one donor, and incorporation of one atom of oxygen [GO:0016712]	integral component of membrane [GO:0016021]	-;heme binding [GO:0020037];iron ion binding [GO:0005506];oxidoreductase activity, acting on paired donors, with incorporation or reduction of molecular oxygen, reduced flavin or flavoprotein as one donor, and incorporation of one atom of oxygen [GO:0016712];integral component of membrane [GO:0016021]
Q9CZE7	Ferritin			cellular iron ion homeostasis [GO:0006879];iron ion transport [GO:0006826]	ferric iron binding [GO:0008199]	cell [GO:0005623]	cellular iron ion homeostasis [GO:0006879];iron ion transport [GO:0006826];ferric iron binding [GO:0008199];cell [GO:0005623]
A0A140T8Q3	Immunoglobulin kappa variable 6-17		Igkv6-17	-	-	-	-
P70296	Phosphatidylethanolamine-binding protein 1	23980	Pebp1	aging [GO:0007568];eating behavior [GO:0042755];hippocampus development [GO:0021766];MAPK cascade [GO:0000165];negative regulation of MAPK cascade [GO:0043409];negative regulation of protein phosphorylation [GO:0001933];positive regulation of acetylcholine metabolic process [GO:0060409];positive regulation of cAMP-mediated signaling [GO:0043950];positive regulation of mitotic nuclear division [GO…	ATP binding [GO:0005524];enzyme binding [GO:0019899];kinase binding [GO:0019900];lipid binding [GO:0008289];mitogen-activated protein kinase binding [GO:0051019];protein kinase binding [GO:0019901];receptor serine/threonine kinase binding [GO:0033612];serine-type endopeptidase inhibitor activity [GO:0004867];signaling receptor binding [GO:0005102]	apical part of cell [GO:0045177];axon terminus [GO:0043679];cell surface [GO:0009986];cytoplasm [GO:0005737];extracellular space [GO:0005615];Golgi apparatus [GO:0005794];mitochondrial outer membrane [GO:0005741];mitochondrion [GO:0005739];myelin sheath [GO:0043209];neuron projection [GO:0043005];neuronal cell body [GO:0043025];rough endoplasmic reticulum [GO:0005791];synaptic vesicle [GO:0008021]	aging [GO:0007568];eating behavior [GO:0042755];hippocampus development [GO:0021766];MAPK cascade [GO:0000165];negative regulation of MAPK cascade [GO:0043409];negative regulation of protein phosphorylation [GO:0001933];positive regulation of acetylcholine metabolic process [GO:0060409];positive regulation of cAMP-mediated signaling [GO:0043950];positive regulation of mitotic nuclear division [GO…
Q99LC5	Electron transfer flavoprotein subunit alpha, mitochondrial	110842	Etfa	fatty acid beta-oxidation using acyl-CoA dehydrogenase [GO:0033539]	electron transfer activity [GO:0009055];flavin adenine dinucleotide binding [GO:0050660];oxidoreductase activity [GO:0016491]	mitochondrial electron transfer flavoprotein complex [GO:0017133];mitochondrion [GO:0005739]	fatty acid beta-oxidation using acyl-CoA dehydrogenase [GO:0033539];electron transfer activity [GO:0009055];flavin adenine dinucleotide binding [GO:0050660];oxidoreductase activity [GO:0016491];mitochondrial electron transfer flavoprotein complex [GO:0017133];mitochondrion [GO:0005739]
P40936	Indolethylamine N-methyltransferase	21743	Inmt	amine metabolic process [GO:0009308];methylation [GO:0032259];response to toxic substance [GO:0009636]	amine N-methyltransferase activity [GO:0030748];dimethyl selenide methyltransferase activity [GO:0098615];S-adenosyl-L-methionine [GO:0102707];thioether S-methyltransferase activity [GO:0004790]	cytoplasm [GO:0005737];cytosol [GO:0005829]	amine metabolic process [GO:0009308];methylation [GO:0032259];response to toxic substance [GO:0009636];amine N-methyltransferase activity [GO:0030748];dimethyl selenide methyltransferase activity [GO:0098615];S-adenosyl-L-methionine [GO:0102707];thioether S-methyltransferase activity [GO:0004790];cytoplasm [GO:0005737];cytosol [GO:0005829]
A0A1B0GRC1	L-lactate dehydrogenase A chain		Ldha	carboxylic acid metabolic process [GO:0019752]	oxidoreductase activity, acting on the CH-OH group of donors, NAD or NADP as acceptor [GO:0016616]	-	carboxylic acid metabolic process [GO:0019752];oxidoreductase activity, acting on the CH-OH group of donors, NAD or NADP as acceptor [GO:0016616];-
F6W360	Peptidylprolyl isomerase		Fkbp10	-	peptidyl-prolyl cis-trans isomerase activity [GO:0003755]	-	-;peptidyl-prolyl cis-trans isomerase activity [GO:0003755];-
Q921R2	40S ribosomal protein S13		Rps13	translation [GO:0006412]	structural constituent of ribosome [GO:0003735]	ribosome [GO:0005840]	translation [GO:0006412];structural constituent of ribosome [GO:0003735];ribosome [GO:0005840]
A0A0U1RPU7	Flavin reductase (NADPH)		Blvrb	-	-	-	-
A2A547	Ribosomal protein L19	19921	Rpl19	translation [GO:0006412]	RNA binding [GO:0003723];structural constituent of ribosome [GO:0003735]	cytosolic large ribosomal subunit [GO:0022625]	translation [GO:0006412];RNA binding [GO:0003723];structural constituent of ribosome [GO:0003735];cytosolic large ribosomal subunit [GO:0022625]
P61205	ADP-ribosylation factor 3	11842	Arf3	intracellular protein transport [GO:0006886];protein transport [GO:0015031];retrograde vesicle-mediated transport, Golgi to endoplasmic reticulum [GO:0006890];vesicle-mediated transport [GO:0016192]	GTP binding [GO:0005525]	cytoplasm [GO:0005737];Golgi apparatus [GO:0005794];perinuclear region of cytoplasm [GO:0048471];plasma membrane [GO:0005886]	intracellular protein transport [GO:0006886];protein transport [GO:0015031];retrograde vesicle-mediated transport, Golgi to endoplasmic reticulum [GO:0006890];vesicle-mediated transport [GO:0016192];GTP binding [GO:0005525];cytoplasm [GO:0005737];Golgi apparatus [GO:0005794];perinuclear region of cytoplasm [GO:0048471];plasma membrane [GO:0005886]
Q3TF87	AA_TRNA_LIGASE_II domain-containing protein		Dars	aspartyl-tRNA aminoacylation [GO:0006422]	aspartate-tRNA ligase activity [GO:0004815];ATP binding [GO:0005524];nucleic acid binding [GO:0003676]	cytoplasm [GO:0005737]	aspartyl-tRNA aminoacylation [GO:0006422];aspartate-tRNA ligase activity [GO:0004815];ATP binding [GO:0005524];nucleic acid binding [GO:0003676];cytoplasm [GO:0005737]
A0A0R4IZY2	Cytochrome P450 2D26	76279	Cyp2d26	female pregnancy [GO:0007565];response to drug [GO:0042493]	heme binding [GO:0020037];iron ion binding [GO:0005506];oxidoreductase activity, acting on paired donors, with incorporation or reduction of molecular oxygen, reduced flavin or flavoprotein as one donor, and incorporation of one atom of oxygen [GO:0016712]	integral component of membrane [GO:0016021];intracellular membrane-bounded organelle [GO:0043231]	female pregnancy [GO:0007565];response to drug [GO:0042493];heme binding [GO:0020037];iron ion binding [GO:0005506];oxidoreductase activity, acting on paired donors, with incorporation or reduction of molecular oxygen, reduced flavin or flavoprotein as one donor, and incorporation of one atom of oxygen [GO:0016712];integral component of membrane [GO:0016021];intracellular membrane-bounded organel…
Q6PIP8	Igh protein		Igh	-	-	-	-
Q3UTZ4	Triokinase/FMN cyclase		Tkfc	glycerol metabolic process [GO:0006071]	ATP binding [GO:0005524];glycerone kinase activity [GO:0004371]	-	glycerol metabolic process [GO:0006071];ATP binding [GO:0005524];glycerone kinase activity [GO:0004371];-
P45952	Medium-chain specific acyl-CoA dehydrogenase, mitochondrial	11364	Acadm	cardiac muscle cell differentiation [GO:0055007];carnitine biosynthetic process [GO:0045329];carnitine metabolic process [GO:0009437];carnitine metabolic process, CoA-linked [GO:0019254];fatty acid beta-oxidation [GO:0006635];fatty acid beta-oxidation using acyl-CoA dehydrogenase [GO:0033539];glycogen biosynthetic process [GO:0005978];heart development [GO:0007507];liver development [GO:0001889];…	acyl-CoA dehydrogenase activity [GO:0003995];fatty-acyl-CoA binding [GO:0000062];flavin adenine dinucleotide binding [GO:0050660];identical protein binding [GO:0042802];isomerase activity [GO:0016853];medium-chain-acyl-CoA dehydrogenase activity [GO:0070991]	axon [GO:0030424];mitochondrial matrix [GO:0005759];mitochondrial membrane [GO:0031966];mitochondrion [GO:0005739];nuclear speck [GO:0016607]	cardiac muscle cell differentiation [GO:0055007];carnitine biosynthetic process [GO:0045329];carnitine metabolic process [GO:0009437];carnitine metabolic process, CoA-linked [GO:0019254];fatty acid beta-oxidation [GO:0006635];fatty acid beta-oxidation using acyl-CoA dehydrogenase [GO:0033539];glycogen biosynthetic process [GO:0005978];heart development [GO:0007507];liver development [GO:0001889];…
P97807	Fumarate hydratase, mitochondrial	14194	Fh	cellular response to DNA damage stimulus [GO:0006974];DNA repair [GO:0006281];fumarate metabolic process [GO:0006106];homeostasis of number of cells within a tissue [GO:0048873];malate metabolic process [GO:0006108];negative regulation of histone H3-K36 methylation [GO:0000415];positive regulation of cold-induced thermogenesis [GO:0120162];positive regulation of double-strand break repair via non…	fumarate hydratase activity [GO:0004333];histone binding [GO:0042393]	cytoplasm [GO:0005737];cytosol [GO:0005829];mitochondrion [GO:0005739];nucleus [GO:0005634];site of double-strand break [GO:0035861];tricarboxylic acid cycle enzyme complex [GO:0045239]	cellular response to DNA damage stimulus [GO:0006974];DNA repair [GO:0006281];fumarate metabolic process [GO:0006106];homeostasis of number of cells within a tissue [GO:0048873];malate metabolic process [GO:0006108];negative regulation of histone H3-K36 methylation [GO:0000415];positive regulation of cold-induced thermogenesis [GO:0120162];positive regulation of double-strand break repair via non…
A0A2I3BQF4	60S ribosomal protein L30		Rpl30	-	RNA binding [GO:0003723];structural constituent of ribosome [GO:0003735]	cytosolic large ribosomal subunit [GO:0022625]	-;RNA binding [GO:0003723];structural constituent of ribosome [GO:0003735];cytosolic large ribosomal subunit [GO:0022625]
F7CJS8	40S ribosomal protein S9		Rps9	translation [GO:0006412]	rRNA binding [GO:0019843];structural constituent of ribosome [GO:0003735]	small ribosomal subunit [GO:0015935]	translation [GO:0006412];rRNA binding [GO:0019843];structural constituent of ribosome [GO:0003735];small ribosomal subunit [GO:0015935]
Q6PF95	Igh protein		Igh	-	-	-	-
Q9D172	Glutamine amidotransferase-like class 1 domain-containing protein 3A, mitochondrial	28295	Gatd3a	-	-	mitochondrion [GO:0005739]	-;-;mitochondrion [GO:0005739]
P10639	Thioredoxin	22166	Txn	cell redox homeostasis [GO:0045454];glycerol ether metabolic process [GO:0006662];negative regulation of hydrogen peroxide-induced cell death [GO:1903206];negative regulation of protein export from nucleus [GO:0046826];negative regulation of transcription by RNA polymerase II [GO:0000122];oxidation-reduction process [GO:0055114];positive regulation of DNA binding [GO:0043388];positive regulation …	enzyme binding [GO:0019899];peptide disulfide oxidoreductase activity [GO:0015037];protein disulfide oxidoreductase activity [GO:0015035]	axon [GO:0030424];cell [GO:0005623];cytoplasm [GO:0005737];cytosol [GO:0005829];dendrite [GO:0030425];extracellular region [GO:0005576];mitochondrion [GO:0005739];neuronal cell body [GO:0043025];nucleoplasm [GO:0005654];nucleus [GO:0005634]	cell redox homeostasis [GO:0045454];glycerol ether metabolic process [GO:0006662];negative regulation of hydrogen peroxide-induced cell death [GO:1903206];negative regulation of protein export from nucleus [GO:0046826];negative regulation of transcription by RNA polymerase II [GO:0000122];oxidation-reduction process [GO:0055114];positive regulation of DNA binding [GO:0043388];positive regulation …
P56654	Cytochrome P450 2C37	13096	Cyp2c37	epoxygenase P450 pathway [GO:0019373];exogenous drug catabolic process [GO:0042738];organic acid metabolic process [GO:0006082];oxidation-reduction process [GO:0055114];xenobiotic metabolic process [GO:0006805]	arachidonic acid epoxygenase activity [GO:0008392];aromatase activity [GO:0070330];heme binding [GO:0020037];iron ion binding [GO:0005506];oxidoreductase activity, acting on paired donors, with incorporation or reduction of molecular oxygen, reduced flavin or flavoprotein as one donor, and incorporation of one atom of oxygen [GO:0016712];steroid hydroxylase activity [GO:0008395]	cytoplasm [GO:0005737];endoplasmic reticulum membrane [GO:0005789];intracellular membrane-bounded organelle [GO:0043231]	epoxygenase P450 pathway [GO:0019373];exogenous drug catabolic process [GO:0042738];organic acid metabolic process [GO:0006082];oxidation-reduction process [GO:0055114];xenobiotic metabolic process [GO:0006805];arachidonic acid epoxygenase activity [GO:0008392];aromatase activity [GO:0070330];heme binding [GO:0020037];iron ion binding [GO:0005506];oxidoreductase activity, acting on paired donors,…
P33267	Cytochrome P450 2F2	13107	Cyp2f2	epoxygenase P450 pathway [GO:0019373];exogenous drug catabolic process [GO:0042738];naphthalene metabolic process [GO:0018931];organic acid metabolic process [GO:0006082];oxidation-reduction process [GO:0055114];response to toxic substance [GO:0009636];trichloroethylene metabolic process [GO:0018979];xenobiotic metabolic process [GO:0006805]	arachidonic acid epoxygenase activity [GO:0008392];heme binding [GO:0020037];iron ion binding [GO:0005506];monooxygenase activity [GO:0004497];oxidoreductase activity, acting on paired donors, with incorporation or reduction of molecular oxygen, reduced flavin or flavoprotein as one donor, and incorporation of one atom of oxygen [GO:0016712];oxygen binding [GO:0019825];steroid hydroxylase activit…	cytoplasm [GO:0005737];endoplasmic reticulum membrane [GO:0005789];intracellular membrane-bounded organelle [GO:0043231]	epoxygenase P450 pathway [GO:0019373];exogenous drug catabolic process [GO:0042738];naphthalene metabolic process [GO:0018931];organic acid metabolic process [GO:0006082];oxidation-reduction process [GO:0055114];response to toxic substance [GO:0009636];trichloroethylene metabolic process [GO:0018979];xenobiotic metabolic process [GO:0006805];arachidonic acid epoxygenase activity [GO:0008392];heme…
Q9QXD6	Fructose-1,6-bisphosphatase 1	14121	Fbp1	carbohydrate metabolic process [GO:0005975];cellular response to drug [GO:0035690];cellular response to magnesium ion [GO:0071286];dephosphorylation [GO:0016311];fructose 1,6-bisphosphate metabolic process [GO:0030388];fructose 6-phosphate metabolic process [GO:0006002];fructose metabolic process [GO:0006000];gluconeogenesis [GO:0006094];negative regulation of cell growth [GO:0030308];negative re…	AMP binding [GO:0016208];fructose 1,6-bisphosphate 1-phosphatase activity [GO:0042132];identical protein binding [GO:0042802];metal ion binding [GO:0046872];monosaccharide binding [GO:0048029];RNA polymerase II transcription factor binding [GO:0001085]	cytoplasm [GO:0005737];cytosol [GO:0005829];nucleus [GO:0005634]	carbohydrate metabolic process [GO:0005975];cellular response to drug [GO:0035690];cellular response to magnesium ion [GO:0071286];dephosphorylation [GO:0016311];fructose 1,6-bisphosphate metabolic process [GO:0030388];fructose 6-phosphate metabolic process [GO:0006002];fructose metabolic process [GO:0006000];gluconeogenesis [GO:0006094];negative regulation of cell growth [GO:0030308];negative re…
E0CZA1	T-complex protein 1 subunit epsilon		Cct5	protein folding [GO:0006457]	ATP binding [GO:0005524];unfolded protein binding [GO:0051082]	-	protein folding [GO:0006457];ATP binding [GO:0005524];unfolded protein binding [GO:0051082];-
P46471	26S proteasome regulatory subunit 7	19181	Psmc2	positive regulation of RNA polymerase II transcriptional preinitiation complex assembly [GO:0045899];ubiquitin-dependent protein catabolic process [GO:0006511]	ATP binding [GO:0005524];ATPase activity [GO:0016887];proteasome-activating ATPase activity [GO:0036402];TBP-class protein binding [GO:0017025];transcription factor binding [GO:0008134]	cytoplasmic ribonucleoprotein granule [GO:0036464];cytosol [GO:0005829];dendritic spine [GO:0043197];nucleus [GO:0005634];P-body [GO:0000932];proteasome accessory complex [GO:0022624];proteasome complex [GO:0000502];proteasome regulatory particle, base subcomplex [GO:0008540]	positive regulation of RNA polymerase II transcriptional preinitiation complex assembly [GO:0045899];ubiquitin-dependent protein catabolic process [GO:0006511];ATP binding [GO:0005524];ATPase activity [GO:0016887];proteasome-activating ATPase activity [GO:0036402];TBP-class protein binding [GO:0017025];transcription factor binding [GO:0008134];cytoplasmic ribonucleoprotein granule [GO:0036464];cy…
G3UX15	26S proteasome non-ATPase regulatory subunit 11		Psmd11	proteasome assembly [GO:0043248]	-	-	proteasome assembly [GO:0043248];-;-
A0A140T8N0	Immunoglobulin kappa chain variable 9-120		Igkv9-120	-	-	-	-
Q9DCM2	Glutathione S-transferase kappa 1	76263	Gstk1	epithelial cell differentiation [GO:0030855];glutathione metabolic process [GO:0006749]	glutathione peroxidase activity [GO:0004602];glutathione transferase activity [GO:0004364];protein disulfide oxidoreductase activity [GO:0015035]	mitochondrial inner membrane [GO:0005743];mitochondrial matrix [GO:0005759];mitochondrion [GO:0005739];peroxisome [GO:0005777]	epithelial cell differentiation [GO:0030855];glutathione metabolic process [GO:0006749];glutathione peroxidase activity [GO:0004602];glutathione transferase activity [GO:0004364];protein disulfide oxidoreductase activity [GO:0015035];mitochondrial inner membrane [GO:0005743];mitochondrial matrix [GO:0005759];mitochondrion [GO:0005739];peroxisome [GO:0005777]
Q8BMS1	Trifunctional enzyme subunit alpha, mitochondrial	97212	Hadha	cardiolipin acyl-chain remodeling [GO:0035965];fatty acid beta-oxidation [GO:0006635];response to drug [GO:0042493];response to insulin [GO:0032868]	3-hydroxyacyl-CoA dehydrogenase activity [GO:0003857];acetyl-CoA C-acyltransferase activity [GO:0003988];enoyl-CoA hydratase activity [GO:0004300];fatty-acyl-CoA binding [GO:0000062];long-chain-3-hydroxyacyl-CoA dehydrogenase activity [GO:0016509];long-chain-enoyl-CoA hydratase activity [GO:0016508];NAD binding [GO:0051287];protein-containing complex binding [GO:0044877]	mitochondrial fatty acid beta-oxidation multienzyme complex [GO:0016507];mitochondrial inner membrane [GO:0005743];mitochondrial nucleoid [GO:0042645];mitochondrion [GO:0005739]	cardiolipin acyl-chain remodeling [GO:0035965];fatty acid beta-oxidation [GO:0006635];response to drug [GO:0042493];response to insulin [GO:0032868];3-hydroxyacyl-CoA dehydrogenase activity [GO:0003857];acetyl-CoA C-acyltransferase activity [GO:0003988];enoyl-CoA hydratase activity [GO:0004300];fatty-acyl-CoA binding [GO:0000062];long-chain-3-hydroxyacyl-CoA dehydrogenase activity [GO:0016509];lo…
A0A0A6YWH7	Antithrombin-III		Serpinc1	regulation of blood coagulation, intrinsic pathway [GO:2000266]	heparin binding [GO:0008201];serine-type endopeptidase inhibitor activity [GO:0004867]	extracellular space [GO:0005615]	regulation of blood coagulation, intrinsic pathway [GO:2000266];heparin binding [GO:0008201];serine-type endopeptidase inhibitor activity [GO:0004867];extracellular space [GO:0005615]
Q3UNR3	Uncharacterized protein		Slc27a2	fatty acid transport [GO:0015908]	long-chain fatty acid-CoA ligase activity [GO:0004467];very long-chain fatty acid-CoA ligase activity [GO:0031957]	integral component of membrane [GO:0016021]	fatty acid transport [GO:0015908];long-chain fatty acid-CoA ligase activity [GO:0004467];very long-chain fatty acid-CoA ligase activity [GO:0031957];integral component of membrane [GO:0016021]
B2M1R6	Heterogeneous nuclear ribonucleoprotein K	15387	Hnrnpk	regulation of transcription by RNA polymerase II [GO:0006357];RNA processing [GO:0006396]	DNA binding [GO:0003677];RNA binding [GO:0003723]	-	regulation of transcription by RNA polymerase II [GO:0006357];RNA processing [GO:0006396];DNA binding [GO:0003677];RNA binding [GO:0003723];-
Q7TT42	Trypsinogen 5		trypsinogen	-	serine-type endopeptidase activity [GO:0004252]	-	-;serine-type endopeptidase activity [GO:0004252];-
P50544	Very long-chain specific acyl-CoA dehydrogenase, mitochondrial	11370	Acadvl	epithelial cell differentiation [GO:0030855];fatty acid beta-oxidation [GO:0006635];fatty acid beta-oxidation using acyl-CoA dehydrogenase [GO:0033539];fatty acid catabolic process [GO:0009062];negative regulation of fatty acid biosynthetic process [GO:0045717];negative regulation of fatty acid oxidation [GO:0046322];regulation of cholesterol metabolic process [GO:0090181];response to cold [GO:00…	acyl-CoA dehydrogenase activity [GO:0003995];fatty-acyl-CoA binding [GO:0000062];flavin adenine dinucleotide binding [GO:0050660];long-chain-acyl-CoA dehydrogenase activity [GO:0004466];very-long-chain-acyl-CoA dehydrogenase activity [GO:0017099]	cytosol [GO:0005829];mitochondrial inner membrane [GO:0005743];mitochondrial membrane [GO:0031966];mitochondrial nucleoid [GO:0042645];mitochondrion [GO:0005739];nucleolus [GO:0005730];nucleoplasm [GO:0005654]	epithelial cell differentiation [GO:0030855];fatty acid beta-oxidation [GO:0006635];fatty acid beta-oxidation using acyl-CoA dehydrogenase [GO:0033539];fatty acid catabolic process [GO:0009062];negative regulation of fatty acid biosynthetic process [GO:0045717];negative regulation of fatty acid oxidation [GO:0046322];regulation of cholesterol metabolic process [GO:0090181];response to cold [GO:00…
A7VL18	Gamma-aminobutyraldehyde dehydrogenase		Aldh9a1	-	oxidoreductase activity, acting on the aldehyde or oxo group of donors, NAD or NADP as acceptor [GO:0016620]	-	-;oxidoreductase activity, acting on the aldehyde or oxo group of donors, NAD or NADP as acceptor [GO:0016620];-
O88451	Retinol dehydrogenase 7	54150	Rdh7	retinol metabolic process [GO:0042572]	catalytic activity [GO:0003824];retinol dehydrogenase activity [GO:0004745]	endoplasmic reticulum [GO:0005783]	retinol metabolic process [GO:0042572];catalytic activity [GO:0003824];retinol dehydrogenase activity [GO:0004745];endoplasmic reticulum [GO:0005783]
A0A075B5M2	Immunoglobulin kappa chain variable 4-61		Igkv4-61	immune response [GO:0006955];immunoglobulin production [GO:0002377]	-	extracellular space [GO:0005615]	immune response [GO:0006955];immunoglobulin production [GO:0002377];-;extracellular space [GO:0005615]
A0A2S0DFH6	Anti-HIV fusion peptide monocolonal anitbody light chain vFP1.01			-	-	-	-
D3YXU1	Trifunctional enzyme subunit beta, mitochondrial		Hadhb	-	transferase activity, transferring acyl groups other than amino-acyl groups [GO:0016747]	-	-;transferase activity, transferring acyl groups other than amino-acyl groups [GO:0016747];-
P15105	Glutamine synthetase	14645	Glul	ammonia assimilation cycle [GO:0019676];angiogenesis [GO:0001525];cell population proliferation [GO:0008283];cellular response to starvation [GO:0009267];glutamate metabolic process [GO:0006536];glutamine biosynthetic process [GO:0006542];positive regulation of epithelial cell proliferation [GO:0050679];positive regulation of insulin secretion [GO:0032024];positive regulation of synaptic transmis…	ATP binding [GO:0005524];dynein light chain binding [GO:0045503];glutamate binding [GO:0016595];glutamate-ammonia ligase activity [GO:0004356];identical protein binding [GO:0042802];magnesium ion binding [GO:0000287];manganese ion binding [GO:0030145];protein-cysteine S-palmitoyltransferase activity [GO:0019706]	axon terminus [GO:0043679];cell body [GO:0044297];cell projection [GO:0042995];cytoplasm [GO:0005737];cytosol [GO:0005829];glial cell projection [GO:0097386];intracellular membrane-bounded organelle [GO:0043231];mitochondrion [GO:0005739];myelin sheath [GO:0043209];neuron projection [GO:0043005];perikaryon [GO:0043204];plasma membrane [GO:0005886];protein-containing complex [GO:0032991];rough end…	ammonia assimilation cycle [GO:0019676];angiogenesis [GO:0001525];cell population proliferation [GO:0008283];cellular response to starvation [GO:0009267];glutamate metabolic process [GO:0006536];glutamine biosynthetic process [GO:0006542];positive regulation of epithelial cell proliferation [GO:0050679];positive regulation of insulin secretion [GO:0032024];positive regulation of synaptic transmis…
A0A1B0GSV7	Cytochrome P450 2E1		Cyp2e1	-	heme binding [GO:0020037];iron ion binding [GO:0005506];oxidoreductase activity, acting on paired donors, with incorporation or reduction of molecular oxygen, reduced flavin or flavoprotein as one donor, and incorporation of one atom of oxygen [GO:0016712]	-	-;heme binding [GO:0020037];iron ion binding [GO:0005506];oxidoreductase activity, acting on paired donors, with incorporation or reduction of molecular oxygen, reduced flavin or flavoprotein as one donor, and incorporation of one atom of oxygen [GO:0016712];-
A2A8E8	Carnitine O-palmitoyltransferase 2, mitochondrial		Cpt2	-	transferase activity, transferring acyl groups [GO:0016746]	-	-;transferase activity, transferring acyl groups [GO:0016746];-
P08249	Malate dehydrogenase, mitochondrial	17448	Mdh2	aerobic respiration [GO:0009060];carbohydrate metabolic process [GO:0005975];internal protein amino acid acetylation [GO:0006475];malate metabolic process [GO:0006108];NADH metabolic process [GO:0006734];oxaloacetate metabolic process [GO:0006107];tricarboxylic acid cycle [GO:0006099]	L-malate dehydrogenase activity [GO:0030060];malate dehydrogenase (NADP+) activity [GO:0046554];malate dehydrogenase activity [GO:0016615];protein homodimerization activity [GO:0042803];protein self-association [GO:0043621]	cytoplasm [GO:0005737];membrane [GO:0016020];mitochondrial inner membrane [GO:0005743];mitochondrial matrix [GO:0005759];mitochondrion [GO:0005739];myelin sheath [GO:0043209]	aerobic respiration [GO:0009060];carbohydrate metabolic process [GO:0005975];internal protein amino acid acetylation [GO:0006475];malate metabolic process [GO:0006108];NADH metabolic process [GO:0006734];oxaloacetate metabolic process [GO:0006107];tricarboxylic acid cycle [GO:0006099];L-malate dehydrogenase activity [GO:0030060];malate dehydrogenase (NADP+) activity [GO:0046554];malate dehydrogen…
Q9R1P1	Proteasome subunit beta type-3	26446	Psmb3	proteasomal protein catabolic process [GO:0010498];proteasomal ubiquitin-independent protein catabolic process [GO:0010499];proteasome-mediated ubiquitin-dependent protein catabolic process [GO:0043161];protein catabolic process [GO:0030163]	endopeptidase activity [GO:0004175];threonine-type endopeptidase activity [GO:0004298]	cytoplasm [GO:0005737];cytosol [GO:0005829];nucleoplasm [GO:0005654];nucleus [GO:0005634];proteasome complex [GO:0000502];proteasome core complex [GO:0005839];proteasome core complex, beta-subunit complex [GO:0019774]	proteasomal protein catabolic process [GO:0010498];proteasomal ubiquitin-independent protein catabolic process [GO:0010499];proteasome-mediated ubiquitin-dependent protein catabolic process [GO:0043161];protein catabolic process [GO:0030163];endopeptidase activity [GO:0004175];threonine-type endopeptidase activity [GO:0004298];cytoplasm [GO:0005737];cytosol [GO:0005829];nucleoplasm [GO:0005654];n…
Q8BMF4	Dihydrolipoyllysine-residue acetyltransferase component of pyruvate dehydrogenase complex, mitochondrial	235339	Dlat	acetyl-CoA biosynthetic process from pyruvate [GO:0006086];glucose metabolic process [GO:0006006];mitochondrial acetyl-CoA biosynthetic process from pyruvate [GO:0061732];sleep [GO:0030431];tricarboxylic acid cycle [GO:0006099]	dihydrolipoyllysine-residue acetyltransferase activity [GO:0004742];identical protein binding [GO:0042802];pyruvate dehydrogenase (NAD+) activity [GO:0034604]	mitochondrial pyruvate dehydrogenase complex [GO:0005967];mitochondrion [GO:0005739];myelin sheath [GO:0043209];pyruvate dehydrogenase complex [GO:0045254]	acetyl-CoA biosynthetic process from pyruvate [GO:0006086];glucose metabolic process [GO:0006006];mitochondrial acetyl-CoA biosynthetic process from pyruvate [GO:0061732];sleep [GO:0030431];tricarboxylic acid cycle [GO:0006099];dihydrolipoyllysine-residue acetyltransferase activity [GO:0004742];identical protein binding [GO:0042802];pyruvate dehydrogenase (NAD+) activity [GO:0034604];mitochondria…
Q3V453	14_3_3 domain-containing protein		Ywhae	-	protein domain specific binding [GO:0019904]	-	-;protein domain specific binding [GO:0019904];-
D3YUP6	UDP glucuronosyltransferase 2 family, polypeptide B36		Ugt2b36	-	glucuronosyltransferase activity [GO:0015020];UDP-glycosyltransferase activity [GO:0008194]	intracellular membrane-bounded organelle [GO:0043231]	-;glucuronosyltransferase activity [GO:0015020];UDP-glycosyltransferase activity [GO:0008194];intracellular membrane-bounded organelle [GO:0043231]
E0CXF4	Glycerate kinase		Glyctk	-	glycerate kinase activity [GO:0008887]	-	-;glycerate kinase activity [GO:0008887];-
Q9JL79	Anti-myosin immunoglobulin heavy chain variable region			-	-	-	-
D3Z106	Acyl-coenzyme A synthetase ACSM1, mitochondrial		Acsm1	-	catalytic activity [GO:0003824]	-	-;catalytic activity [GO:0003824];-
J3QP56	Acyl-protein thioesterase 1		Lypla1	-	hydrolase activity [GO:0016787]	-	-;hydrolase activity [GO:0016787];-
P62908	40S ribosomal protein S3	27050	Rps3	apoptotic process [GO:0006915];cell division [GO:0051301];cellular response to DNA damage stimulus [GO:0006974];cellular response to hydrogen peroxide [GO:0070301];cellular response to nerve growth factor stimulus [GO:1990090];cellular response to tumor necrosis factor [GO:0071356];chromosome segregation [GO:0007059];DNA damage response, detection of DNA damage [GO:0042769];DNA repair [GO:0006281…	class I DNA-(apurinic or apyrimidinic site) endonuclease activity [GO:0140078];damaged DNA binding [GO:0003684];DNA binding [GO:0003677];DNA-(apurinic or apyrimidinic site) endonuclease activity [GO:0003906];endodeoxyribonuclease activity [GO:0004520];enzyme binding [GO:0019899];Hsp70 protein binding [GO:0030544];Hsp90 protein binding [GO:0051879];kinase binding [GO:0019900];microtubule binding […	cytoplasm [GO:0005737];cytosol [GO:0005829];cytosolic small ribosomal subunit [GO:0022627];dendrite [GO:0030425];endomembrane system [GO:0012505];endoplasmic reticulum [GO:0005783];mitochondrial inner membrane [GO:0005743];mitochondrial matrix [GO:0005759];mitotic spindle [GO:0072686];NF-kappaB complex [GO:0071159];nucleolus [GO:0005730];nucleus [GO:0005634];plasma membrane [GO:0005886];polysome …	apoptotic process [GO:0006915];cell division [GO:0051301];cellular response to DNA damage stimulus [GO:0006974];cellular response to hydrogen peroxide [GO:0070301];cellular response to nerve growth factor stimulus [GO:1990090];cellular response to tumor necrosis factor [GO:0071356];chromosome segregation [GO:0007059];DNA damage response, detection of DNA damage [GO:0042769];DNA repair [GO:0006281…
A0A0R4J083	Long-chain-specific acyl-CoA dehydrogenase, mitochondrial	11363	Acadl	fatty acid beta-oxidation using acyl-CoA dehydrogenase [GO:0033539];long-chain fatty acid catabolic process [GO:0042758];protein homotetramerization [GO:0051289]	fatty-acyl-CoA binding [GO:0000062];flavin adenine dinucleotide binding [GO:0050660];long-chain-acyl-CoA dehydrogenase activity [GO:0004466]	mitochondrial matrix [GO:0005759];mitochondrial membrane [GO:0031966]	fatty acid beta-oxidation using acyl-CoA dehydrogenase [GO:0033539];long-chain fatty acid catabolic process [GO:0042758];protein homotetramerization [GO:0051289];fatty-acyl-CoA binding [GO:0000062];flavin adenine dinucleotide binding [GO:0050660];long-chain-acyl-CoA dehydrogenase activity [GO:0004466];mitochondrial matrix [GO:0005759];mitochondrial membrane [GO:0031966]
Q9DD20	Methyltransferase-like protein 7B	71664	Mettl7b	-	methyltransferase activity [GO:0008168]	-	-;methyltransferase activity [GO:0008168];-
Q91WN4	Kynurenine 3-monooxygenase	98256	Kmo	'de novo' NAD biosynthetic process from tryptophan [GO:0034354];aging [GO:0007568];anthranilate metabolic process [GO:0043420];cellular response to interleukin-1 [GO:0071347];cellular response to lipopolysaccharide [GO:0071222];kynurenic acid biosynthetic process [GO:0034276];kynurenine metabolic process [GO:0070189];L-kynurenine metabolic process [GO:0097052];NAD metabolic process [GO:0019674];p…	FAD binding [GO:0071949];flavin adenine dinucleotide binding [GO:0050660];kynurenine 3-monooxygenase activity [GO:0004502];NAD(P)H oxidase activity [GO:0016174]	extracellular space [GO:0005615];integral component of membrane [GO:0016021];mitochondrial inner membrane [GO:0005743];mitochondrial outer membrane [GO:0005741];mitochondrion [GO:0005739]	'de novo' NAD biosynthetic process from tryptophan [GO:0034354];aging [GO:0007568];anthranilate metabolic process [GO:0043420];cellular response to interleukin-1 [GO:0071347];cellular response to lipopolysaccharide [GO:0071222];kynurenic acid biosynthetic process [GO:0034276];kynurenine metabolic process [GO:0070189];L-kynurenine metabolic process [GO:0097052];NAD metabolic process [GO:0019674];p…
Q58EV2	Apoa1 protein		Apoa1	lipid transport [GO:0006869];lipoprotein metabolic process [GO:0042157]	lipid binding [GO:0008289]	extracellular region [GO:0005576]	lipid transport [GO:0006869];lipoprotein metabolic process [GO:0042157];lipid binding [GO:0008289];extracellular region [GO:0005576]
A0A0N4SVM5	Eukaryotic translation initiation factor 4A3-like 1		Eif4a3l1	-	ATP binding [GO:0005524];mRNA binding [GO:0003729];RNA binding [GO:0003723]	catalytic step 2 spliceosome [GO:0071013];nucleolus [GO:0005730]	-;ATP binding [GO:0005524];mRNA binding [GO:0003729];RNA binding [GO:0003723];catalytic step 2 spliceosome [GO:0071013];nucleolus [GO:0005730]
D3Z6V2	Receptor expression-enhancing protein		Reep6	-	-	integral component of membrane [GO:0016021]	-;-;integral component of membrane [GO:0016021]
E9Q133	T-complex protein 1 subunit gamma		Cct3	protein folding [GO:0006457]	ATP binding [GO:0005524];unfolded protein binding [GO:0051082]	cytoplasm [GO:0005737]	protein folding [GO:0006457];ATP binding [GO:0005524];unfolded protein binding [GO:0051082];cytoplasm [GO:0005737]
Q6PF96	Electron transfer flavoprotein-ubiquinone oxidoreductase, mitochondrial		Etfdh	-	electron-transferring-flavoprotein dehydrogenase activity [GO:0004174]	-	-;electron-transferring-flavoprotein dehydrogenase activity [GO:0004174];-
P54071	Isocitrate dehydrogenase [NADP], mitochondrial	269951	Idh2	2-oxoglutarate metabolic process [GO:0006103];glyoxylate cycle [GO:0006097];isocitrate metabolic process [GO:0006102];NADP biosynthetic process [GO:0006741];NADP metabolic process [GO:0006739];negative regulation of glial cell migration [GO:1903976];negative regulation of glial cell proliferation [GO:0060253];negative regulation of matrix metallopeptidase secretion [GO:1904465];tricarboxylic acid…	isocitrate dehydrogenase (NADP+) activity [GO:0004450];isocitrate dehydrogenase activity [GO:0004448];magnesium ion binding [GO:0000287];NAD binding [GO:0051287]	cytosol [GO:0005829];mitochondrial inner membrane [GO:0005743];mitochondrion [GO:0005739];peroxisome [GO:0005777]	2-oxoglutarate metabolic process [GO:0006103];glyoxylate cycle [GO:0006097];isocitrate metabolic process [GO:0006102];NADP biosynthetic process [GO:0006741];NADP metabolic process [GO:0006739];negative regulation of glial cell migration [GO:1903976];negative regulation of glial cell proliferation [GO:0060253];negative regulation of matrix metallopeptidase secretion [GO:1904465];tricarboxylic acid…
Q8K2B3	Succinate dehydrogenase [ubiquinone] flavoprotein subunit, mitochondrial	66945	Sdha	mitochondrial electron transport, succinate to ubiquinone [GO:0006121];nervous system development [GO:0007399];oxidation-reduction process [GO:0055114];respiratory electron transport chain [GO:0022904];succinate metabolic process [GO:0006105];tricarboxylic acid cycle [GO:0006099]	electron transfer activity [GO:0009055];flavin adenine dinucleotide binding [GO:0050660];succinate dehydrogenase (ubiquinone) activity [GO:0008177];succinate dehydrogenase activity [GO:0000104]	mitochondrial inner membrane [GO:0005743];mitochondrial respiratory chain complex II, succinate dehydrogenase complex (ubiquinone) [GO:0005749];mitochondrion [GO:0005739];myelin sheath [GO:0043209];nucleolus [GO:0005730]	mitochondrial electron transport, succinate to ubiquinone [GO:0006121];nervous system development [GO:0007399];oxidation-reduction process [GO:0055114];respiratory electron transport chain [GO:0022904];succinate metabolic process [GO:0006105];tricarboxylic acid cycle [GO:0006099];electron transfer activity [GO:0009055];flavin adenine dinucleotide binding [GO:0050660];succinate dehydrogenase (ubiq…
V9GX06	Predicted gene 11214		Gm11214	glycolytic process [GO:0006096]	glyceraldehyde-3-phosphate dehydrogenase (NAD+) (phosphorylating) activity [GO:0004365]	cytosol [GO:0005829]	glycolytic process [GO:0006096];glyceraldehyde-3-phosphate dehydrogenase (NAD+) (phosphorylating) activity [GO:0004365];cytosol [GO:0005829]
Q91XD4	Formimidoyltransferase-cyclodeaminase	14317	Ftcd	cytoskeleton organization [GO:0007010];histidine catabolic process [GO:0006548];histidine catabolic process to glutamate and formamide [GO:0019556];histidine catabolic process to glutamate and formate [GO:0019557];tetrahydrofolate interconversion [GO:0035999]	folic acid binding [GO:0005542];formimidoyltetrahydrofolate cyclodeaminase activity [GO:0030412];formimidoyltransferase activity [GO:0030407];glutamate formimidoyltransferase activity [GO:0030409];microtubule binding [GO:0008017]	centriole [GO:0005814];cytosol [GO:0005829];endoplasmic reticulum [GO:0005783];endoplasmic reticulum-Golgi intermediate compartment [GO:0005793];Golgi apparatus [GO:0005794];Golgi membrane [GO:0000139];plasma membrane [GO:0005886];smooth endoplasmic reticulum membrane [GO:0030868]	cytoskeleton organization [GO:0007010];histidine catabolic process [GO:0006548];histidine catabolic process to glutamate and formamide [GO:0019556];histidine catabolic process to glutamate and formate [GO:0019557];tetrahydrofolate interconversion [GO:0035999];folic acid binding [GO:0005542];formimidoyltetrahydrofolate cyclodeaminase activity [GO:0030412];formimidoyltransferase activity [GO:003040…
Q3V1M8	Uncharacterized protein	110611	Hdlbp	-	RNA binding [GO:0003723]	-	-;RNA binding [GO:0003723];-
Q3UWN2	Uncharacterized protein		Aass	-	oxidoreductase activity [GO:0016491]	-	-;oxidoreductase activity [GO:0016491];-
Q91X77	Cytochrome P450 2C50	107141	Cyp2c50	arachidonic acid metabolic process [GO:0019369];epoxygenase P450 pathway [GO:0019373];exogenous drug catabolic process [GO:0042738];linoleic acid metabolic process [GO:0043651];organic acid metabolic process [GO:0006082];oxidation-reduction process [GO:0055114];xenobiotic metabolic process [GO:0006805]	arachidonic acid epoxygenase activity [GO:0008392];aromatase activity [GO:0070330];heme binding [GO:0020037];iron ion binding [GO:0005506];linoleic acid epoxygenase activity [GO:0071614];oxidoreductase activity, acting on paired donors, with incorporation or reduction of molecular oxygen, reduced flavin or flavoprotein as one donor, and incorporation of one atom of oxygen [GO:0016712];steroid hyd…	cytoplasm [GO:0005737];endoplasmic reticulum membrane [GO:0005789];intracellular membrane-bounded organelle [GO:0043231]	arachidonic acid metabolic process [GO:0019369];epoxygenase P450 pathway [GO:0019373];exogenous drug catabolic process [GO:0042738];linoleic acid metabolic process [GO:0043651];organic acid metabolic process [GO:0006082];oxidation-reduction process [GO:0055114];xenobiotic metabolic process [GO:0006805];arachidonic acid epoxygenase activity [GO:0008392];aromatase activity [GO:0070330];heme binding…
Q91VT4	Carbonyl reductase family member 4	234309	Cbr4	daunorubicin metabolic process [GO:0044597];doxorubicin metabolic process [GO:0044598];fatty acid biosynthetic process [GO:0006633];oxidation-reduction process [GO:0055114];protein heterotetramerization [GO:0051290];protein homotetramerization [GO:0051289]	3-oxoacyl-[acyl-carrier-protein] reductase (NADH) activity [GO:0047025];NAD(P)H dehydrogenase (quinone) activity [GO:0003955];NADPH binding [GO:0070402];NADPH dehydrogenase (quinone) activity [GO:0008753];oxidoreductase activity, acting on the CH-OH group of donors, NAD or NADP as acceptor [GO:0016616];quinone binding [GO:0048038]	mitochondrial matrix [GO:0005759];mitochondrion [GO:0005739];oxidoreductase complex [GO:1990204]	daunorubicin metabolic process [GO:0044597];doxorubicin metabolic process [GO:0044598];fatty acid biosynthetic process [GO:0006633];oxidation-reduction process [GO:0055114];protein heterotetramerization [GO:0051290];protein homotetramerization [GO:0051289];3-oxoacyl-[acyl-carrier-protein] reductase (NADH) activity [GO:0047025];NAD(P)H dehydrogenase (quinone) activity [GO:0003955];NADPH binding [G…
B2CY77	Laminin receptor		Rpsa	translation [GO:0006412]	laminin receptor activity [GO:0005055];structural constituent of ribosome [GO:0003735]	cytoplasm [GO:0005737];small ribosomal subunit [GO:0015935]	translation [GO:0006412];laminin receptor activity [GO:0005055];structural constituent of ribosome [GO:0003735];cytoplasm [GO:0005737];small ribosomal subunit [GO:0015935]
Q3UV28	Uncharacterized protein		Fmo5	-	flavin adenine dinucleotide binding [GO:0050660];N,N-dimethylaniline monooxygenase activity [GO:0004499];NADP binding [GO:0050661]	integral component of membrane [GO:0016021]	-;flavin adenine dinucleotide binding [GO:0050660];N,N-dimethylaniline monooxygenase activity [GO:0004499];NADP binding [GO:0050661];integral component of membrane [GO:0016021]
Q3TQD9	Uncharacterized protein		Sardh	-	oxidoreductase activity [GO:0016491]	-	-;oxidoreductase activity [GO:0016491];-
Q9Z1Z5	Succinate dehydrogenase Ip subunit		Sdhb	tricarboxylic acid cycle [GO:0006099]	electron transfer activity [GO:0009055];iron-sulfur cluster binding [GO:0051536]	-	tricarboxylic acid cycle [GO:0006099];electron transfer activity [GO:0009055];iron-sulfur cluster binding [GO:0051536];-
Q60759	Glutaryl-CoA dehydrogenase, mitochondrial	270076	Gcdh	acyl-CoA metabolic process [GO:0006637];fatty acid beta-oxidation using acyl-CoA dehydrogenase [GO:0033539];fatty acid oxidation [GO:0019395];fatty-acyl-CoA biosynthetic process [GO:0046949];tryptophan metabolic process [GO:0006568]	fatty-acyl-CoA binding [GO:0000062];flavin adenine dinucleotide binding [GO:0050660];glutaryl-CoA dehydrogenase activity [GO:0004361];glutaryl-CoA hydrolase activity [GO:0044466]	mitochondrial inner membrane [GO:0005743];mitochondrial matrix [GO:0005759];mitochondrion [GO:0005739]	acyl-CoA metabolic process [GO:0006637];fatty acid beta-oxidation using acyl-CoA dehydrogenase [GO:0033539];fatty acid oxidation [GO:0019395];fatty-acyl-CoA biosynthetic process [GO:0046949];tryptophan metabolic process [GO:0006568];fatty-acyl-CoA binding [GO:0000062];flavin adenine dinucleotide binding [GO:0050660];glutaryl-CoA dehydrogenase activity [GO:0004361];glutaryl-CoA hydrolase activity …
A0A0G2JGN4	Small nuclear ribonucleoprotein-associated protein B		Snrpb	-	-	-	-
Q61176	Arginase-1	11846	Arg1	adaptive immune response [GO:0002250];aging [GO:0007568];arginine catabolic process to ornithine [GO:0019547];arginine metabolic process [GO:0006525];cellular response to dexamethasone stimulus [GO:0071549];cellular response to glucagon stimulus [GO:0071377];cellular response to hydrogen peroxide [GO:0070301];cellular response to interleukin-4 [GO:0071353];cellular response to lipopolysaccharide …	arginase activity [GO:0004053];manganese ion binding [GO:0030145]	cytoplasm [GO:0005737];cytosol [GO:0005829];extracellular space [GO:0005615];mitochondrial outer membrane [GO:0005741];neuron projection [GO:0043005];neuronal cell body [GO:0043025]	adaptive immune response [GO:0002250];aging [GO:0007568];arginine catabolic process to ornithine [GO:0019547];arginine metabolic process [GO:0006525];cellular response to dexamethasone stimulus [GO:0071549];cellular response to glucagon stimulus [GO:0071377];cellular response to hydrogen peroxide [GO:0070301];cellular response to interleukin-4 [GO:0071353];cellular response to lipopolysaccharide …
Q8QZR5	Alanine aminotransferase 1	76282	Gpt	biosynthetic process [GO:0009058];L-alanine catabolic process [GO:0042853]	L-alanine [GO:0004021];pyridoxal phosphate binding [GO:0030170]	cytoplasm [GO:0005737];extracellular space [GO:0005615]	biosynthetic process [GO:0009058];L-alanine catabolic process [GO:0042853];L-alanine [GO:0004021];pyridoxal phosphate binding [GO:0030170];cytoplasm [GO:0005737];extracellular space [GO:0005615]
Q64442	Sorbitol dehydrogenase	20322	Sord	flagellated sperm motility [GO:0030317];fructose biosynthetic process [GO:0046370];L-xylitol catabolic process [GO:0051160];L-xylitol metabolic process [GO:0051164];response to cadmium ion [GO:0046686];response to copper ion [GO:0046688];response to drug [GO:0042493];response to hormone [GO:0009725];response to nutrient levels [GO:0031667];response to osmotic stress [GO:0006970];sorbitol cataboli…	D-xylulose reductase activity [GO:0046526];identical protein binding [GO:0042802];L-iditol 2-dehydrogenase activity [GO:0003939];NAD binding [GO:0051287];zinc ion binding [GO:0008270]	extracellular exosome [GO:0070062];membrane [GO:0016020];mitochondrial membrane [GO:0031966];mitochondrion [GO:0005739];motile cilium [GO:0031514]	flagellated sperm motility [GO:0030317];fructose biosynthetic process [GO:0046370];L-xylitol catabolic process [GO:0051160];L-xylitol metabolic process [GO:0051164];response to cadmium ion [GO:0046686];response to copper ion [GO:0046688];response to drug [GO:0042493];response to hormone [GO:0009725];response to nutrient levels [GO:0031667];response to osmotic stress [GO:0006970];sorbitol cataboli…
P51881	ADP/ATP translocase 2	11740	Slc25a5	cellular response to leukemia inhibitory factor [GO:1990830];chromosome segregation [GO:0007059];negative regulation of mitochondrial outer membrane permeabilization involved in apoptotic signaling pathway [GO:1901029];positive regulation of cell population proliferation [GO:0008284]	ATP [GO:0005471];ubiquitin protein ligase binding [GO:0031625]	integral component of membrane [GO:0016021];membrane raft [GO:0045121];mitochondrial inner membrane [GO:0005743];mitochondrial nucleoid [GO:0042645];mitochondrion [GO:0005739];MMXD complex [GO:0071817];myelin sheath [GO:0043209]	cellular response to leukemia inhibitory factor [GO:1990830];chromosome segregation [GO:0007059];negative regulation of mitochondrial outer membrane permeabilization involved in apoptotic signaling pathway [GO:1901029];positive regulation of cell population proliferation [GO:0008284];ATP [GO:0005471];ubiquitin protein ligase binding [GO:0031625];integral component of membrane [GO:0016021];membran…
P80314	T-complex protein 1 subunit beta	12461	Cct2	binding of sperm to zona pellucida [GO:0007339];chaperone mediated protein folding independent of cofactor [GO:0051086];chaperone-mediated protein complex assembly [GO:0051131];positive regulation of establishment of protein localization to telomere [GO:1904851];positive regulation of telomerase activity [GO:0051973];positive regulation of telomerase RNA localization to Cajal body [GO:1904874];po…	ATP binding [GO:0005524];protein folding chaperone [GO:0044183];ubiquitin protein ligase binding [GO:0031625];unfolded protein binding [GO:0051082]	cell body [GO:0044297];chaperonin-containing T-complex [GO:0005832];cytosol [GO:0005829];microtubule [GO:0005874];myelin sheath [GO:0043209];zona pellucida receptor complex [GO:0002199]	binding of sperm to zona pellucida [GO:0007339];chaperone mediated protein folding independent of cofactor [GO:0051086];chaperone-mediated protein complex assembly [GO:0051131];positive regulation of establishment of protein localization to telomere [GO:1904851];positive regulation of telomerase activity [GO:0051973];positive regulation of telomerase RNA localization to Cajal body [GO:1904874];po…
A2MY50	Anti-acid phosphatase variable light chain 11			-	-	-	-
P34914	Bifunctional epoxide hydrolase 2	13850	Ephx2	cholesterol homeostasis [GO:0042632];dephosphorylation [GO:0016311];epoxide metabolic process [GO:0097176];inflammatory response [GO:0006954];linoleic acid metabolic process [GO:0043651];phospholipid dephosphorylation [GO:0046839];positive regulation of blood pressure [GO:0045777];positive regulation of gene expression [GO:0010628];prostaglandin production involved in inflammatory response [GO:00…	10-hydroxy-9-(phosphonooxy)octadecanoate phosphatase activity [GO:0033885];epoxide hydrolase activity [GO:0004301];lipid phosphatase activity [GO:0042577];magnesium ion binding [GO:0000287];phosphatase activity [GO:0016791];protein homodimerization activity [GO:0042803];toxic substance binding [GO:0015643]	cytosol [GO:0005829];peroxisome [GO:0005777]	cholesterol homeostasis [GO:0042632];dephosphorylation [GO:0016311];epoxide metabolic process [GO:0097176];inflammatory response [GO:0006954];linoleic acid metabolic process [GO:0043651];phospholipid dephosphorylation [GO:0046839];positive regulation of blood pressure [GO:0045777];positive regulation of gene expression [GO:0010628];prostaglandin production involved in inflammatory response [GO:00…
H3BKA1	3-ketoacyl-CoA thiolase A, peroxisomal		Acaa1a	-	transferase activity, transferring acyl groups other than amino-acyl groups [GO:0016747]	-	-;transferase activity, transferring acyl groups other than amino-acyl groups [GO:0016747];-
E9Q1R2	4-hydroxy-2-oxoglutarate aldolase, mitochondrial		Hoga1	-	lyase activity [GO:0016829]	-	-;lyase activity [GO:0016829];-
A2A513	Keratin, type I cytoskeletal 10	16661	Krt10	keratinocyte differentiation [GO:0030216];peptide cross-linking [GO:0018149];protein heterotetramerization [GO:0051290]	protein heterodimerization activity [GO:0046982];structural constituent of epidermis [GO:0030280]	cornified envelope [GO:0001533];cytoplasm [GO:0005737];intermediate filament [GO:0005882]	keratinocyte differentiation [GO:0030216];peptide cross-linking [GO:0018149];protein heterotetramerization [GO:0051290];protein heterodimerization activity [GO:0046982];structural constituent of epidermis [GO:0030280];cornified envelope [GO:0001533];cytoplasm [GO:0005737];intermediate filament [GO:0005882]
P17717	UDP-glucuronosyltransferase 2B17		Ugt2b17	-	glucuronosyltransferase activity [GO:0015020];UDP-glycosyltransferase activity [GO:0008194]	endoplasmic reticulum [GO:0005783];endoplasmic reticulum membrane [GO:0005789];integral component of membrane [GO:0016021];intracellular membrane-bounded organelle [GO:0043231];mitochondrial inner membrane [GO:0005743];nuclear outer membrane [GO:0005640]	-;glucuronosyltransferase activity [GO:0015020];UDP-glycosyltransferase activity [GO:0008194];endoplasmic reticulum [GO:0005783];endoplasmic reticulum membrane [GO:0005789];integral component of membrane [GO:0016021];intracellular membrane-bounded organelle [GO:0043231];mitochondrial inner membrane [GO:0005743];nuclear outer membrane [GO:0005640]
B1AXX9	DnaJ homolog subfamily A member 1		Dnaja1	-	-	-	-
Q61656	Probable ATP-dependent RNA helicase DDX5		Ddx5	alternative mRNA splicing, via spliceosome [GO:0000380];androgen receptor signaling pathway [GO:0030521];BMP signaling pathway [GO:0030509];circadian rhythm [GO:0007623];epithelial to mesenchymal transition [GO:0001837];intracellular estrogen receptor signaling pathway [GO:0030520];intrinsic apoptotic signaling pathway by p53 class mediator [GO:0072332];mRNA transcription [GO:0009299];myoblast di…	androgen receptor binding [GO:0050681];ATP binding [GO:0005524];calcium-dependent protein binding [GO:0048306];calmodulin binding [GO:0005516];enzyme binding [GO:0019899];MH2 domain binding [GO:0035500];mRNA 3'-UTR binding [GO:0003730];pre-mRNA binding [GO:0036002];primary miRNA binding [GO:0070878];promoter-specific chromatin binding [GO:1990841];R-SMAD binding [GO:0070412];ribonucleoprotein com…	catalytic step 2 spliceosome [GO:0071013];cytoplasm [GO:0005737];nucleolus [GO:0005730];nucleus [GO:0005634];ribonucleoprotein complex [GO:1990904]	alternative mRNA splicing, via spliceosome [GO:0000380];androgen receptor signaling pathway [GO:0030521];BMP signaling pathway [GO:0030509];circadian rhythm [GO:0007623];epithelial to mesenchymal transition [GO:0001837];intracellular estrogen receptor signaling pathway [GO:0030520];intrinsic apoptotic signaling pathway by p53 class mediator [GO:0072332];mRNA transcription [GO:0009299];myoblast di…
Q3UEF2	Uncharacterized protein	13095	Cyp2c29	-	heme binding [GO:0020037];iron ion binding [GO:0005506];monooxygenase activity [GO:0004497];oxidoreductase activity, acting on paired donors, with incorporation or reduction of molecular oxygen [GO:0016705]	-	-;heme binding [GO:0020037];iron ion binding [GO:0005506];monooxygenase activity [GO:0004497];oxidoreductase activity, acting on paired donors, with incorporation or reduction of molecular oxygen [GO:0016705];-
D3Z2R9	Fumarylacetoacetase		Fah	aromatic amino acid family metabolic process [GO:0009072]	fumarylacetoacetase activity [GO:0004334]	-	aromatic amino acid family metabolic process [GO:0009072];fumarylacetoacetase activity [GO:0004334];-
Q8VCT4	Carboxylesterase 1D	104158	Ces1d	acyl-CoA metabolic process [GO:0006637];acylglycerol catabolic process [GO:0046464];cholesterol biosynthetic process [GO:0006695];epithelial cell differentiation [GO:0030855];lipid catabolic process [GO:0016042];medium-chain fatty acid metabolic process [GO:0051791];response to toxic substance [GO:0009636];short-chain fatty acid catabolic process [GO:0019626];very-low-density lipoprotein particle…	carboxylic ester hydrolase activity [GO:0052689];fatty-acyl-ethyl-ester synthase activity [GO:0030339];methyl indole-3-acetate esterase activity [GO:0080030];sterol esterase activity [GO:0004771];triglyceride lipase activity [GO:0004806]	cytosol [GO:0005829];endoplasmic reticulum [GO:0005783];endoplasmic reticulum lumen [GO:0005788];extracellular space [GO:0005615];lipid droplet [GO:0005811]	acyl-CoA metabolic process [GO:0006637];acylglycerol catabolic process [GO:0046464];cholesterol biosynthetic process [GO:0006695];epithelial cell differentiation [GO:0030855];lipid catabolic process [GO:0016042];medium-chain fatty acid metabolic process [GO:0051791];response to toxic substance [GO:0009636];short-chain fatty acid catabolic process [GO:0019626];very-low-density lipoprotein particle…
A0A1W2P7N2	Phenazine biosynthesis-like domain-containing protein 1		Pbld1	biosynthetic process [GO:0009058]	catalytic activity [GO:0003824]	-	biosynthetic process [GO:0009058];catalytic activity [GO:0003824];-
P00329	Alcohol dehydrogenase 1	11522	Adh1	acetaldehyde biosynthetic process [GO:0046186];behavioral response to ethanol [GO:0048149];ethanol catabolic process [GO:0006068];ethanol oxidation [GO:0006069];response to retinoic acid [GO:0032526];response to steroid hormone [GO:0048545];response to testosterone [GO:0033574];retinoic acid metabolic process [GO:0042573];retinoid metabolic process [GO:0001523];retinol metabolic process [GO:00425…	alcohol dehydrogenase (NAD+) activity [GO:0004022];alcohol dehydrogenase activity, zinc-dependent [GO:0004024];drug binding [GO:0008144];ethanol binding [GO:0035276];NAD binding [GO:0051287];protein homodimerization activity [GO:0042803];retinol dehydrogenase activity [GO:0004745];zinc ion binding [GO:0008270]	cytosol [GO:0005829];mitochondrion [GO:0005739];nucleoplasm [GO:0005654];plasma membrane [GO:0005886]	acetaldehyde biosynthetic process [GO:0046186];behavioral response to ethanol [GO:0048149];ethanol catabolic process [GO:0006068];ethanol oxidation [GO:0006069];response to retinoic acid [GO:0032526];response to steroid hormone [GO:0048545];response to testosterone [GO:0033574];retinoic acid metabolic process [GO:0042573];retinoid metabolic process [GO:0001523];retinol metabolic process [GO:00425…
Q00897	Alpha-1-antitrypsin 1-4	20703	Serpina1d	negative regulation of endopeptidase activity [GO:0010951];response to cytokine [GO:0034097];response to peptide hormone [GO:0043434]	endopeptidase inhibitor activity [GO:0004866];identical protein binding [GO:0042802];protease binding [GO:0002020];serine-type endopeptidase inhibitor activity [GO:0004867]	endoplasmic reticulum [GO:0005783];extracellular region [GO:0005576];extracellular space [GO:0005615];Golgi apparatus [GO:0005794];intracellular membrane-bounded organelle [GO:0043231]	negative regulation of endopeptidase activity [GO:0010951];response to cytokine [GO:0034097];response to peptide hormone [GO:0043434];endopeptidase inhibitor activity [GO:0004866];identical protein binding [GO:0042802];protease binding [GO:0002020];serine-type endopeptidase inhibitor activity [GO:0004867];endoplasmic reticulum [GO:0005783];extracellular region [GO:0005576];extracellular space [GO…
Q8VC12	Urocanate hydratase	243537	Uroc1	histidine catabolic process [GO:0006548];histidine catabolic process to glutamate and formamide [GO:0019556];histidine catabolic process to glutamate and formate [GO:0019557]	urocanate hydratase activity [GO:0016153]	cytosol [GO:0005829]	histidine catabolic process [GO:0006548];histidine catabolic process to glutamate and formamide [GO:0019556];histidine catabolic process to glutamate and formate [GO:0019557];urocanate hydratase activity [GO:0016153];cytosol [GO:0005829]
A2BGG7	Y-box-binding protein 1		Ybx1	-	-	-	-
P11499	Heat shock protein HSP 90-beta	15516	Hsp90ab1	axon extension [GO:0048675];cellular response to drug [GO:0035690];cellular response to heat [GO:0034605];cellular response to interleukin-4 [GO:0071353];cellular response to organic cyclic compound [GO:0071407];central nervous system neuron axonogenesis [GO:0021955];chaperone-mediated protein complex assembly [GO:0051131];establishment of cell polarity [GO:0030010];negative regulation of apoptot…	ATP binding [GO:0005524];ATP-dependent protein binding [GO:0043008];CTP binding [GO:0002135];dATP binding [GO:0032564];disordered domain specific binding [GO:0097718];DNA polymerase binding [GO:0070182];double-stranded RNA binding [GO:0003725];drug binding [GO:0008144];GTP binding [GO:0005525];heat shock protein binding [GO:0031072];histone deacetylase binding [GO:0042826];histone methyltransfera…	apical plasma membrane [GO:0016324];aryl hydrocarbon receptor complex [GO:0034751];axonal growth cone [GO:0044295];basolateral plasma membrane [GO:0016323];brush border membrane [GO:0031526];cell surface [GO:0009986];COP9 signalosome [GO:0008180];cytoplasm [GO:0005737];cytosol [GO:0005829];dendritic growth cone [GO:0044294];extracellular region [GO:0005576];HSP90-CDC37 chaperone complex [GO:19905…	axon extension [GO:0048675];cellular response to drug [GO:0035690];cellular response to heat [GO:0034605];cellular response to interleukin-4 [GO:0071353];cellular response to organic cyclic compound [GO:0071407];central nervous system neuron axonogenesis [GO:0021955];chaperone-mediated protein complex assembly [GO:0051131];establishment of cell polarity [GO:0030010];negative regulation of apoptot…
Q99N15	17beta-hydroxysteroid dehydrogenase type 10/short chain L-3-hydroxyacyl-CoA dehydrogenase	15108	Hsd17b10	mitochondrial tRNA 3'-end processing [GO:1990180];mitochondrial tRNA 5'-end processing [GO:0097745];mitochondrial tRNA methylation [GO:0070901];mitochondrion organization [GO:0007005];protein homotetramerization [GO:0051289]	3-hydroxyacyl-CoA dehydrogenase activity [GO:0003857];testosterone dehydrogenase [NAD(P)] activity [GO:0030283];tRNA binding [GO:0000049]	mitochondrial ribonuclease P complex [GO:0030678];mitochondrion [GO:0005739]	mitochondrial tRNA 3'-end processing [GO:1990180];mitochondrial tRNA 5'-end processing [GO:0097745];mitochondrial tRNA methylation [GO:0070901];mitochondrion organization [GO:0007005];protein homotetramerization [GO:0051289];3-hydroxyacyl-CoA dehydrogenase activity [GO:0003857];testosterone dehydrogenase [NAD(P)] activity [GO:0030283];tRNA binding [GO:0000049];mitochondrial ribonuclease P complex…
B1ARA3	60S ribosomal protein L26		Rpl26	translation [GO:0006412]	structural constituent of ribosome [GO:0003735]	large ribosomal subunit [GO:0015934]	translation [GO:0006412];structural constituent of ribosome [GO:0003735];large ribosomal subunit [GO:0015934]
P08113	Endoplasmin	22027	Hsp90b1	actin rod assembly [GO:0031247];cellular response to ATP [GO:0071318];negative regulation of apoptotic process [GO:0043066];protein folding [GO:0006457];regulation of phosphoprotein phosphatase activity [GO:0043666];response to hypoxia [GO:0001666];retrograde protein transport, ER to cytosol [GO:0030970];ubiquitin-dependent ERAD pathway [GO:0030433]	ATP binding [GO:0005524];low-density lipoprotein particle receptor binding [GO:0050750];protein phosphatase binding [GO:0019903];RNA binding [GO:0003723];unfolded protein binding [GO:0051082]	cytosol [GO:0005829];endoplasmic reticulum [GO:0005783];endoplasmic reticulum chaperone complex [GO:0034663];endoplasmic reticulum lumen [GO:0005788];endoplasmic reticulum membrane [GO:0005789];extracellular region [GO:0005576];melanosome [GO:0042470];midbody [GO:0030496];perinuclear region of cytoplasm [GO:0048471];plasma membrane [GO:0005886];protein-containing complex [GO:0032991];sarcoplasmic…	actin rod assembly [GO:0031247];cellular response to ATP [GO:0071318];negative regulation of apoptotic process [GO:0043066];protein folding [GO:0006457];regulation of phosphoprotein phosphatase activity [GO:0043666];response to hypoxia [GO:0001666];retrograde protein transport, ER to cytosol [GO:0030970];ubiquitin-dependent ERAD pathway [GO:0030433];ATP binding [GO:0005524];low-density lipoprotei…
Q9D8N0	Elongation factor 1-gamma	67160	Eef1g	response to virus [GO:0009615];translational elongation [GO:0006414]	translation elongation factor activity [GO:0003746]	cytoplasm [GO:0005737];endoplasmic reticulum [GO:0005783];nucleus [GO:0005634]	response to virus [GO:0009615];translational elongation [GO:0006414];translation elongation factor activity [GO:0003746];cytoplasm [GO:0005737];endoplasmic reticulum [GO:0005783];nucleus [GO:0005634]
I7HLV2	60S ribosomal protein L10		Rpl10	translation [GO:0006412]	structural constituent of ribosome [GO:0003735]	ribosome [GO:0005840]	translation [GO:0006412];structural constituent of ribosome [GO:0003735];ribosome [GO:0005840]
P19001	Keratin, type I cytoskeletal 19	16669	Krt19	cell differentiation involved in embryonic placenta development [GO:0060706];Notch signaling pathway [GO:0007219];response to estrogen [GO:0043627];sarcomere organization [GO:0045214]	protein-containing complex binding [GO:0044877];structural constituent of muscle [GO:0008307]	apicolateral plasma membrane [GO:0016327];cell periphery [GO:0071944];costamere [GO:0043034];dystrophin-associated glycoprotein complex [GO:0016010];intermediate filament [GO:0005882];plasma membrane [GO:0005886];sarcolemma [GO:0042383];terminal web [GO:1990357];Z disc [GO:0030018]	cell differentiation involved in embryonic placenta development [GO:0060706];Notch signaling pathway [GO:0007219];response to estrogen [GO:0043627];sarcomere organization [GO:0045214];protein-containing complex binding [GO:0044877];structural constituent of muscle [GO:0008307];apicolateral plasma membrane [GO:0016327];cell periphery [GO:0071944];costamere [GO:0043034];dystrophin-associated glycop…
P97501	Dimethylaniline monooxygenase [N-oxide-forming] 3	14262	Fmo3	drug metabolic process [GO:0017144]	amino acid binding [GO:0016597];flavin adenine dinucleotide binding [GO:0050660];monooxygenase activity [GO:0004497];N,N-dimethylaniline monooxygenase activity [GO:0004499];NADP binding [GO:0050661];trimethylamine monooxygenase activity [GO:0034899]	endoplasmic reticulum membrane [GO:0005789];integral component of membrane [GO:0016021];intracellular membrane-bounded organelle [GO:0043231]	drug metabolic process [GO:0017144];amino acid binding [GO:0016597];flavin adenine dinucleotide binding [GO:0050660];monooxygenase activity [GO:0004497];N,N-dimethylaniline monooxygenase activity [GO:0004499];NADP binding [GO:0050661];trimethylamine monooxygenase activity [GO:0034899];endoplasmic reticulum membrane [GO:0005789];integral component of membrane [GO:0016021];intracellular membrane-bo…
Q9CY29	VWFA domain-containing protein		Psmd4	-	-	-	-
Q52L53	Psmc4 protein		Psmc4	-	ATP binding [GO:0005524];proteasome-activating ATPase activity [GO:0036402]	-	-;ATP binding [GO:0005524];proteasome-activating ATPase activity [GO:0036402];-
Q8K1K2	26S proteasome regulatory subunit 8		Psmc5	protein catabolic process [GO:0030163]	ATP binding [GO:0005524];peptidase activity [GO:0008233]	cytoplasm [GO:0005737]	protein catabolic process [GO:0030163];ATP binding [GO:0005524];peptidase activity [GO:0008233];cytoplasm [GO:0005737]
Q8BPN2	Uncharacterized protein		E130309D02Rik	-	-	-	-
D3YW60	RuvB-like helicase		Ruvbl1	DNA recombination [GO:0006310];DNA repair [GO:0006281]	5'-3' DNA helicase activity [GO:0043139];ATP binding [GO:0005524]	Ino80 complex [GO:0031011];NuA4 histone acetyltransferase complex [GO:0035267];R2TP complex [GO:0097255]	DNA recombination [GO:0006310];DNA repair [GO:0006281];5'-3' DNA helicase activity [GO:0043139];ATP binding [GO:0005524];Ino80 complex [GO:0031011];NuA4 histone acetyltransferase complex [GO:0035267];R2TP complex [GO:0097255]
G3UYR8	Alpha-aminoadipic semialdehyde dehydrogenase		Aldh7a1	-	oxidoreductase activity, acting on the aldehyde or oxo group of donors, NAD or NADP as acceptor [GO:0016620]	-	-;oxidoreductase activity, acting on the aldehyde or oxo group of donors, NAD or NADP as acceptor [GO:0016620];-
A0A0B4J1K5	Immunoglobulin lambda variable 3		Iglv3	immune response [GO:0006955];immunoglobulin production [GO:0002377]	-	extracellular space [GO:0005615]	immune response [GO:0006955];immunoglobulin production [GO:0002377];-;extracellular space [GO:0005615]
P05202	Aspartate aminotransferase, mitochondrial	14719	Got2	2-oxoglutarate metabolic process [GO:0006103];aspartate biosynthetic process [GO:0006532];aspartate catabolic process [GO:0006533];aspartate metabolic process [GO:0006531];cellular amino acid metabolic process [GO:0006520];dicarboxylic acid metabolic process [GO:0043648];fatty acid transport [GO:0015908];female pregnancy [GO:0007565];glutamate catabolic process to 2-oxoglutarate [GO:0019551];glut…	amino acid binding [GO:0016597];carboxylic acid binding [GO:0031406];enzyme binding [GO:0019899];kynurenine-oxoglutarate transaminase activity [GO:0016212];L-aspartate [GO:0004069];phospholipid binding [GO:0005543];protein homodimerization activity [GO:0042803];pyridoxal phosphate binding [GO:0030170]	cell surface [GO:0009986];mitochondrial inner membrane [GO:0005743];mitochondrial matrix [GO:0005759];mitochondrion [GO:0005739];myelin sheath [GO:0043209];perikaryon [GO:0043204];plasma membrane [GO:0005886];protein-containing complex [GO:0032991];sarcolemma [GO:0042383];T-tubule [GO:0030315]	2-oxoglutarate metabolic process [GO:0006103];aspartate biosynthetic process [GO:0006532];aspartate catabolic process [GO:0006533];aspartate metabolic process [GO:0006531];cellular amino acid metabolic process [GO:0006520];dicarboxylic acid metabolic process [GO:0043648];fatty acid transport [GO:0015908];female pregnancy [GO:0007565];glutamate catabolic process to 2-oxoglutarate [GO:0019551];glut…
P11714	Cytochrome P450 2D9	13105	Cyp2d9	arachidonic acid metabolic process [GO:0019369];exogenous drug catabolic process [GO:0042738];organic acid metabolic process [GO:0006082];oxidation-reduction process [GO:0055114];xenobiotic metabolic process [GO:0006805]	aromatase activity [GO:0070330];heme binding [GO:0020037];iron ion binding [GO:0005506];oxidoreductase activity, acting on paired donors, with incorporation or reduction of molecular oxygen, reduced flavin or flavoprotein as one donor, and incorporation of one atom of oxygen [GO:0016712];steroid hydroxylase activity [GO:0008395]	cytoplasm [GO:0005737];endoplasmic reticulum membrane [GO:0005789];intracellular membrane-bounded organelle [GO:0043231]	arachidonic acid metabolic process [GO:0019369];exogenous drug catabolic process [GO:0042738];organic acid metabolic process [GO:0006082];oxidation-reduction process [GO:0055114];xenobiotic metabolic process [GO:0006805];aromatase activity [GO:0070330];heme binding [GO:0020037];iron ion binding [GO:0005506];oxidoreductase activity, acting on paired donors, with incorporation or reduction of molec…
Q9Z1R9	MCG124046	114228	Prss1	proteolysis [GO:0006508]	serine-type endopeptidase activity [GO:0004252]	collagen-containing extracellular matrix [GO:0062023];extracellular space [GO:0005615]	proteolysis [GO:0006508];serine-type endopeptidase activity [GO:0004252];collagen-containing extracellular matrix [GO:0062023];extracellular space [GO:0005615]
Q792Z1	MCG140784	436522	Try10	proteolysis [GO:0006508]	serine-type endopeptidase activity [GO:0004252]	collagen-containing extracellular matrix [GO:0062023];extracellular space [GO:0005615]	proteolysis [GO:0006508];serine-type endopeptidase activity [GO:0004252];collagen-containing extracellular matrix [GO:0062023];extracellular space [GO:0005615]
Q9QUK9	MCG15083	103964	Try5	proteolysis [GO:0006508]	calcium ion binding [GO:0005509];serine-type endopeptidase activity [GO:0004252];serine-type peptidase activity [GO:0008236]	extracellular space [GO:0005615]	proteolysis [GO:0006508];calcium ion binding [GO:0005509];serine-type endopeptidase activity [GO:0004252];serine-type peptidase activity [GO:0008236];extracellular space [GO:0005615]
O55125	Protein NipSnap homolog 1	18082	Nipsnap1	sensory perception of pain [GO:0019233]	neurotransmitter binding [GO:0042165]	membrane [GO:0016020];mitochondrial inner membrane [GO:0005743];mitochondrion [GO:0005739];synaptic membrane [GO:0097060]	sensory perception of pain [GO:0019233];neurotransmitter binding [GO:0042165];membrane [GO:0016020];mitochondrial inner membrane [GO:0005743];mitochondrion [GO:0005739];synaptic membrane [GO:0097060]
P47963	60S ribosomal protein L13	270106	Rpl13	translation [GO:0006412]	structural constituent of ribosome [GO:0003735]	cytosol [GO:0005829];cytosolic large ribosomal subunit [GO:0022625];endoplasmic reticulum [GO:0005783];nucleolus [GO:0005730]	translation [GO:0006412];structural constituent of ribosome [GO:0003735];cytosol [GO:0005829];cytosolic large ribosomal subunit [GO:0022625];endoplasmic reticulum [GO:0005783];nucleolus [GO:0005730]
Q99LX3	Cyp27a1 protein		Cyp27a1	-	heme binding [GO:0020037];iron ion binding [GO:0005506];monooxygenase activity [GO:0004497];oxidoreductase activity, acting on paired donors, with incorporation or reduction of molecular oxygen [GO:0016705]	-	-;heme binding [GO:0020037];iron ion binding [GO:0005506];monooxygenase activity [GO:0004497];oxidoreductase activity, acting on paired donors, with incorporation or reduction of molecular oxygen [GO:0016705];-
A0A0G2JGY0	Dihydropteridine reductase		Qdpr	-	oxidoreductase activity [GO:0016491]	-	-;oxidoreductase activity [GO:0016491];-
Q3U7D2	Ribosomal protein L15		Rpl15	translation [GO:0006412]	structural constituent of ribosome [GO:0003735]	ribosome [GO:0005840]	translation [GO:0006412];structural constituent of ribosome [GO:0003735];ribosome [GO:0005840]
Q5EBH4	Dimethylglycine dehydrogenase		Dmgdh	-	oxidoreductase activity [GO:0016491]	-	-;oxidoreductase activity [GO:0016491];-
Q9R1A1	Sodium-hydrogen exchanger regulatory factor			-	molecular adaptor activity [GO:0060090]	-	-;molecular adaptor activity [GO:0060090];-
E9Q866	Isoleucine--tRNA ligase, cytoplasmic		Iars	tRNA aminoacylation for protein translation [GO:0006418]	aminoacyl-tRNA ligase activity [GO:0004812];ATP binding [GO:0005524]	-	tRNA aminoacylation for protein translation [GO:0006418];aminoacyl-tRNA ligase activity [GO:0004812];ATP binding [GO:0005524];-
A0A0J9YUD8	High mobility group protein B1		Hmgb1	-	DNA binding [GO:0003677]	nucleus [GO:0005634]	-;DNA binding [GO:0003677];nucleus [GO:0005634]
Q3U5H6	Tr-type G domain-containing protein		Eif2s3x	-	GTP binding [GO:0005525];GTPase activity [GO:0003924]	-	-;GTP binding [GO:0005525];GTPase activity [GO:0003924];-
A0A2I3BPG9	MCG113838		Rpl36a-ps1	translation [GO:0006412]	structural constituent of ribosome [GO:0003735]	cytosolic large ribosomal subunit [GO:0022625]	translation [GO:0006412];structural constituent of ribosome [GO:0003735];cytosolic large ribosomal subunit [GO:0022625]
Q63880	Carboxylesterase 3A	382053	Ces3a	lipid catabolic process [GO:0016042]	carboxylic ester hydrolase activity [GO:0052689];methyl indole-3-acetate esterase activity [GO:0080030];sterol esterase activity [GO:0004771];triglyceride lipase activity [GO:0004806]	endoplasmic reticulum lumen [GO:0005788];extracellular space [GO:0005615]	lipid catabolic process [GO:0016042];carboxylic ester hydrolase activity [GO:0052689];methyl indole-3-acetate esterase activity [GO:0080030];sterol esterase activity [GO:0004771];triglyceride lipase activity [GO:0004806];endoplasmic reticulum lumen [GO:0005788];extracellular space [GO:0005615]
P56593	Cytochrome P450 2A12	13085	Cyp2a12	coumarin metabolic process [GO:0009804];epoxygenase P450 pathway [GO:0019373];exogenous drug catabolic process [GO:0042738];organic acid metabolic process [GO:0006082];oxidation-reduction process [GO:0055114];xenobiotic metabolic process [GO:0006805]	arachidonic acid epoxygenase activity [GO:0008392];aromatase activity [GO:0070330];heme binding [GO:0020037];iron ion binding [GO:0005506];oxidoreductase activity, acting on paired donors, with incorporation or reduction of molecular oxygen, reduced flavin or flavoprotein as one donor, and incorporation of one atom of oxygen [GO:0016712];steroid hydroxylase activity [GO:0008395]	cytoplasm [GO:0005737];endoplasmic reticulum membrane [GO:0005789];intracellular membrane-bounded organelle [GO:0043231]	coumarin metabolic process [GO:0009804];epoxygenase P450 pathway [GO:0019373];exogenous drug catabolic process [GO:0042738];organic acid metabolic process [GO:0006082];oxidation-reduction process [GO:0055114];xenobiotic metabolic process [GO:0006805];arachidonic acid epoxygenase activity [GO:0008392];aromatase activity [GO:0070330];heme binding [GO:0020037];iron ion binding [GO:0005506];oxidoredu…
G3UX05	Glutathione S-transferase theta-3	103140	Gstt3	-	-	-	-
B2RTP7	Krt2 protein		Krt2	-	-	keratin filament [GO:0045095]	-;-;keratin filament [GO:0045095]
A0A023J6I7	Cytochrome c oxidase subunit 2		COX2	-	copper ion binding [GO:0005507];cytochrome-c oxidase activity [GO:0004129]	integral component of membrane [GO:0016021];mitochondrial inner membrane [GO:0005743];respirasome [GO:0070469]	-;copper ion binding [GO:0005507];cytochrome-c oxidase activity [GO:0004129];integral component of membrane [GO:0016021];mitochondrial inner membrane [GO:0005743];respirasome [GO:0070469]
F6WPK7	Glutaminase liver isoform, mitochondrial		Gls2	glutamine metabolic process [GO:0006541]	glutaminase activity [GO:0004359]	-	glutamine metabolic process [GO:0006541];glutaminase activity [GO:0004359];-
Q9CS06	Uncharacterized protein		Cct8	protein folding [GO:0006457]	ATP binding [GO:0005524];unfolded protein binding [GO:0051082]	-	protein folding [GO:0006457];ATP binding [GO:0005524];unfolded protein binding [GO:0051082];-
Q64435	UDP-glucuronosyltransferase 1-6	94284	Ugt1a6	flavonoid glucuronidation [GO:0052696];glucuronate metabolic process [GO:0019585];xenobiotic glucuronidation [GO:0052697]	enzyme binding [GO:0019899];glucuronosyltransferase activity [GO:0015020];protein heterodimerization activity [GO:0046982];protein homodimerization activity [GO:0042803];protein-containing complex binding [GO:0044877]	endoplasmic reticulum [GO:0005783];endoplasmic reticulum membrane [GO:0005789];integral component of membrane [GO:0016021];intracellular membrane-bounded organelle [GO:0043231];mitochondrial inner membrane [GO:0005743];protein-containing complex [GO:0032991]	flavonoid glucuronidation [GO:0052696];glucuronate metabolic process [GO:0019585];xenobiotic glucuronidation [GO:0052697];enzyme binding [GO:0019899];glucuronosyltransferase activity [GO:0015020];protein heterodimerization activity [GO:0046982];protein homodimerization activity [GO:0042803];protein-containing complex binding [GO:0044877];endoplasmic reticulum [GO:0005783];endoplasmic reticulum me…
Q8BH95	Enoyl-CoA hydratase, mitochondrial	93747	Echs1	fatty acid beta-oxidation [GO:0006635]	enoyl-CoA hydratase activity [GO:0004300];isomerase activity [GO:0016853]	mitochondrial matrix [GO:0005759];mitochondrion [GO:0005739]	fatty acid beta-oxidation [GO:0006635];enoyl-CoA hydratase activity [GO:0004300];isomerase activity [GO:0016853];mitochondrial matrix [GO:0005759];mitochondrion [GO:0005739]
E9Q1J7	Propionyl-CoA carboxylase beta chain, mitochondrial	66904	Pccb	-	ligase activity [GO:0016874]	-	-;ligase activity [GO:0016874];-
Q6A096	MKIAA0264 protein		Mrps27	-	-	-	-
Q1L6K5	Apoptosis-inducing factor short isoform 2		Aifm1	-	oxidoreductase activity [GO:0016491]	-	-;oxidoreductase activity [GO:0016491];-
Q9D635	FAD-binding PCMH-type domain-containing protein		Ldhd	ATP biosynthetic process [GO:0006754]	D-lactate dehydrogenase activity [GO:0008720];FAD binding [GO:0071949]	mitochondrion [GO:0005739]	ATP biosynthetic process [GO:0006754];D-lactate dehydrogenase activity [GO:0008720];FAD binding [GO:0071949];mitochondrion [GO:0005739]
Q6XVG2	Cytochrome P450 2C54	404195	Cyp2c54	arachidonic acid metabolic process [GO:0019369];epoxygenase P450 pathway [GO:0019373];exogenous drug catabolic process [GO:0042738];linoleic acid metabolic process [GO:0043651];organic acid metabolic process [GO:0006082];oxidation-reduction process [GO:0055114];xenobiotic metabolic process [GO:0006805]	arachidonic acid epoxygenase activity [GO:0008392];aromatase activity [GO:0070330];heme binding [GO:0020037];iron ion binding [GO:0005506];linoleic acid epoxygenase activity [GO:0071614];oxidoreductase activity, acting on paired donors, with incorporation or reduction of molecular oxygen, reduced flavin or flavoprotein as one donor, and incorporation of one atom of oxygen [GO:0016712];steroid hyd…	cytoplasm [GO:0005737];endoplasmic reticulum membrane [GO:0005789];intracellular membrane-bounded organelle [GO:0043231]	arachidonic acid metabolic process [GO:0019369];epoxygenase P450 pathway [GO:0019373];exogenous drug catabolic process [GO:0042738];linoleic acid metabolic process [GO:0043651];organic acid metabolic process [GO:0006082];oxidation-reduction process [GO:0055114];xenobiotic metabolic process [GO:0006805];arachidonic acid epoxygenase activity [GO:0008392];aromatase activity [GO:0070330];heme binding…
Q922U2	Keratin, type II cytoskeletal 5	110308	Krt5	-	scaffold protein binding [GO:0097110]	cytoplasm [GO:0005737];intermediate filament [GO:0005882];keratin filament [GO:0045095];mitochondrion [GO:0005739];plasma membrane [GO:0005886]	-;scaffold protein binding [GO:0097110];cytoplasm [GO:0005737];intermediate filament [GO:0005882];keratin filament [GO:0045095];mitochondrion [GO:0005739];plasma membrane [GO:0005886]
Q9CZX8	40S ribosomal protein S19	20085	Rps19	antimicrobial humoral immune response mediated by antimicrobial peptide [GO:0061844];defense response to Gram-negative bacterium [GO:0050829];erythrocyte differentiation [GO:0030218];killing of cells of other organism [GO:0031640];maturation of SSU-rRNA [GO:0030490];maturation of SSU-rRNA from tricistronic rRNA transcript (SSU-rRNA, 5.8S rRNA, LSU-rRNA) [GO:0000462];monocyte chemotaxis [GO:000254…	fibroblast growth factor binding [GO:0017134];protein homodimerization activity [GO:0042803];protein kinase binding [GO:0019901];structural constituent of ribosome [GO:0003735];translation initiation factor binding [GO:0031369]	cytoplasm [GO:0005737];cytosol [GO:0005829];cytosolic small ribosomal subunit [GO:0022627];nucleolus [GO:0005730];nucleoplasm [GO:0005654];postsynaptic density [GO:0014069];ribosome [GO:0005840];synapse [GO:0045202]	antimicrobial humoral immune response mediated by antimicrobial peptide [GO:0061844];defense response to Gram-negative bacterium [GO:0050829];erythrocyte differentiation [GO:0030218];killing of cells of other organism [GO:0031640];maturation of SSU-rRNA [GO:0030490];maturation of SSU-rRNA from tricistronic rRNA transcript (SSU-rRNA, 5.8S rRNA, LSU-rRNA) [GO:0000462];monocyte chemotaxis [GO:000254…
A0A494B8Z4	Peroxisomal 2,4-dienoyl-CoA reductase		Decr2	-	-	integral component of membrane [GO:0016021]	-;-;integral component of membrane [GO:0016021]
P47915	60S ribosomal protein L29	19944	Rpl29	cell population proliferation [GO:0008283];cell-substrate adhesion [GO:0031589];cytoplasmic translation [GO:0002181];multicellular organism growth [GO:0035264];translation [GO:0006412]	heparin binding [GO:0008201];structural constituent of ribosome [GO:0003735]	cytosolic large ribosomal subunit [GO:0022625];cytosolic ribosome [GO:0022626];extrinsic component of membrane [GO:0019898];polysomal ribosome [GO:0042788];ribosome [GO:0005840];synapse [GO:0045202]	cell population proliferation [GO:0008283];cell-substrate adhesion [GO:0031589];cytoplasmic translation [GO:0002181];multicellular organism growth [GO:0035264];translation [GO:0006412];heparin binding [GO:0008201];structural constituent of ribosome [GO:0003735];cytosolic large ribosomal subunit [GO:0022625];cytosolic ribosome [GO:0022626];extrinsic component of membrane [GO:0019898];polysomal rib…
P14131	40S ribosomal protein S16	20055	Rps16	cellular response to leukemia inhibitory factor [GO:1990830];liver regeneration [GO:0097421];maturation of SSU-rRNA from tricistronic rRNA transcript (SSU-rRNA, 5.8S rRNA, LSU-rRNA) [GO:0000462];ribosomal small subunit biogenesis [GO:0042274];rRNA processing [GO:0006364];translation [GO:0006412]	RNA binding [GO:0003723];structural constituent of ribosome [GO:0003735]	cytosolic small ribosomal subunit [GO:0022627];small ribosomal subunit [GO:0015935]	cellular response to leukemia inhibitory factor [GO:1990830];liver regeneration [GO:0097421];maturation of SSU-rRNA from tricistronic rRNA transcript (SSU-rRNA, 5.8S rRNA, LSU-rRNA) [GO:0000462];ribosomal small subunit biogenesis [GO:0042274];rRNA processing [GO:0006364];translation [GO:0006412];RNA binding [GO:0003723];structural constituent of ribosome [GO:0003735];cytosolic small ribosomal sub…
O09173	Homogentisate 1,2-dioxygenase	15233	Hgd	cellular amino acid metabolic process [GO:0006520];L-phenylalanine catabolic process [GO:0006559];tyrosine catabolic process [GO:0006572]	homogentisate 1,2-dioxygenase activity [GO:0004411];identical protein binding [GO:0042802];metal ion binding [GO:0046872]	-	cellular amino acid metabolic process [GO:0006520];L-phenylalanine catabolic process [GO:0006559];tyrosine catabolic process [GO:0006572];homogentisate 1,2-dioxygenase activity [GO:0004411];identical protein binding [GO:0042802];metal ion binding [GO:0046872];-
Q63886	UDP-glucuronosyltransferase 1-1	394436	Ugt1a1	acute-phase response [GO:0006953];animal organ regeneration [GO:0031100];biphenyl catabolic process [GO:0070980];cellular glucuronidation [GO:0052695];cellular response to estradiol stimulus [GO:0071392];cellular response to ethanol [GO:0071361];cellular response to glucocorticoid stimulus [GO:0071385];flavone metabolic process [GO:0051552];flavonoid glucuronidation [GO:0052696];liver development…	enzyme binding [GO:0019899];enzyme inhibitor activity [GO:0004857];glucuronosyltransferase activity [GO:0015020];protein heterodimerization activity [GO:0046982];protein homodimerization activity [GO:0042803];retinoic acid binding [GO:0001972];steroid binding [GO:0005496]	cytochrome complex [GO:0070069];endoplasmic reticulum [GO:0005783];endoplasmic reticulum chaperone complex [GO:0034663];endoplasmic reticulum membrane [GO:0005789];integral component of plasma membrane [GO:0005887];intracellular membrane-bounded organelle [GO:0043231]	acute-phase response [GO:0006953];animal organ regeneration [GO:0031100];biphenyl catabolic process [GO:0070980];cellular glucuronidation [GO:0052695];cellular response to estradiol stimulus [GO:0071392];cellular response to ethanol [GO:0071361];cellular response to glucocorticoid stimulus [GO:0071385];flavone metabolic process [GO:0051552];flavonoid glucuronidation [GO:0052696];liver development…
Q3UD36	IF rod domain-containing protein		Vim	-	-	intermediate filament [GO:0005882]	-;-;intermediate filament [GO:0005882]
Q99KV3	Xdh protein		Xdh	-	oxidoreductase activity [GO:0016491]	-	-;oxidoreductase activity [GO:0016491];-
A0A494BAF7	Lactoylglutathione lyase		Glo1	-	lactoylglutathione lyase activity [GO:0004462];metal ion binding [GO:0046872]	-	-;lactoylglutathione lyase activity [GO:0004462];metal ion binding [GO:0046872];-
E9PWK1	Epoxide hydrolase	13849	Ephx1	aromatic compound catabolic process [GO:0019439]	cis-stilbene-oxide hydrolase activity [GO:0033961]	endoplasmic reticulum membrane [GO:0005789]	aromatic compound catabolic process [GO:0019439];cis-stilbene-oxide hydrolase activity [GO:0033961];endoplasmic reticulum membrane [GO:0005789]
Q5RJV4	Phosphoglucomutase 2		Pgm1	carbohydrate metabolic process [GO:0005975]	intramolecular transferase activity, phosphotransferases [GO:0016868];magnesium ion binding [GO:0000287]	-	carbohydrate metabolic process [GO:0005975];intramolecular transferase activity, phosphotransferases [GO:0016868];magnesium ion binding [GO:0000287];-
Q9Z1Q0	PTB-associated splicing factor		Sfpq	-	RNA binding [GO:0003723]	-	-;RNA binding [GO:0003723];-
Q9EQ20	Methylmalonate-semialdehyde dehydrogenase [acylating], mitochondrial	104776	Aldh6a1	beta-alanine catabolic process [GO:0019484];brown fat cell differentiation [GO:0050873];thymine catabolic process [GO:0006210];thymine metabolic process [GO:0019859];valine catabolic process [GO:0006574];valine metabolic process [GO:0006573]	malonate-semialdehyde dehydrogenase (acetylating) activity [GO:0018478];methylmalonate-semialdehyde dehydrogenase (acylating) activity [GO:0004491];thiolester hydrolase activity [GO:0016790]	mitochondrion [GO:0005739];nucleoplasm [GO:0005654]	beta-alanine catabolic process [GO:0019484];brown fat cell differentiation [GO:0050873];thymine catabolic process [GO:0006210];thymine metabolic process [GO:0019859];valine catabolic process [GO:0006574];valine metabolic process [GO:0006573];malonate-semialdehyde dehydrogenase (acetylating) activity [GO:0018478];methylmalonate-semialdehyde dehydrogenase (acylating) activity [GO:0004491];thioleste…
Q80XK1	Cyp2a5 protein	13087	Cyp2a5	-	heme binding [GO:0020037];iron ion binding [GO:0005506];oxidoreductase activity, acting on paired donors, with incorporation or reduction of molecular oxygen, reduced flavin or flavoprotein as one donor, and incorporation of one atom of oxygen [GO:0016712]	integral component of membrane [GO:0016021]	-;heme binding [GO:0020037];iron ion binding [GO:0005506];oxidoreductase activity, acting on paired donors, with incorporation or reduction of molecular oxygen, reduced flavin or flavoprotein as one donor, and incorporation of one atom of oxygen [GO:0016712];integral component of membrane [GO:0016021]
Q3UGE0	Septin-type G domain-containing protein		Sept7	-	GTP binding [GO:0005525]	-	-;GTP binding [GO:0005525];-
A0A0N4SUM2	Heterogeneous nuclear ribonucleoproteins A2/B1		Hnrnpa2b1	mRNA export from nucleus [GO:0006406];mRNA processing [GO:0006397]	RNA binding [GO:0003723]	-	mRNA export from nucleus [GO:0006406];mRNA processing [GO:0006397];RNA binding [GO:0003723];-
E9Q2Q7	Transferrin		Trf	-	-	extracellular region [GO:0005576]	-;-;extracellular region [GO:0005576]
A0A1B0GSJ2	60S ribosomal protein L13a		Rpl13a	translation [GO:0006412]	structural constituent of ribosome [GO:0003735]	large ribosomal subunit [GO:0015934]	translation [GO:0006412];structural constituent of ribosome [GO:0003735];large ribosomal subunit [GO:0015934]
Q9JHL8	Peroxiredoxin 5, isoform CRA_a		Prdx5	-	oxidoreductase activity [GO:0016491]	-	-;oxidoreductase activity [GO:0016491];-
O89072	Ribosomal protein S2		Rps2	translation [GO:0006412]	RNA binding [GO:0003723];structural constituent of ribosome [GO:0003735]	small ribosomal subunit [GO:0015935]	translation [GO:0006412];RNA binding [GO:0003723];structural constituent of ribosome [GO:0003735];small ribosomal subunit [GO:0015935]
A0A0G2JGT0	Predicted gene 43218		Gm43218	immune response [GO:0006955];immunoglobulin production [GO:0002377]	-	extracellular space [GO:0005615]	immune response [GO:0006955];immunoglobulin production [GO:0002377];-;extracellular space [GO:0005615]
A2BIN1	Major urinary protein 10	100039008	Mup10	-	small molecule binding [GO:0036094]	-	-;small molecule binding [GO:0036094];-
A0A338P692	Alpha-2-HS-glycoprotein		Ahsg	-	cysteine-type endopeptidase inhibitor activity [GO:0004869]	-	-;cysteine-type endopeptidase inhibitor activity [GO:0004869];-
P62827	GTP-binding nuclear protein Ran	19384	Ran	actin cytoskeleton organization [GO:0030036];cell division [GO:0051301];cellular protein localization [GO:0034613];cellular protein-containing complex localization [GO:0034629];GTP metabolic process [GO:0046039];mitotic sister chromatid segregation [GO:0000070];positive regulation of protein binding [GO:0032092];positive regulation of protein import into nucleus [GO:0042307];protein export from n…	dynein intermediate chain binding [GO:0045505];GDP binding [GO:0019003];GTP binding [GO:0005525];GTPase activity [GO:0003924];importin-alpha family protein binding [GO:0061676];magnesium ion binding [GO:0000287];protein domain specific binding [GO:0019904];protein heterodimerization activity [GO:0046982];protein-containing complex binding [GO:0044877]	centriole [GO:0005814];cytoplasm [GO:0005737];cytosol [GO:0005829];male germ cell nucleus [GO:0001673];manchette [GO:0002177];melanosome [GO:0042470];midbody [GO:0030496];nuclear envelope [GO:0005635];nuclear pore [GO:0005643];nucleolus [GO:0005730];nucleoplasm [GO:0005654];nucleus [GO:0005634];protein-containing complex [GO:0032991];recycling endosome [GO:0055037];RNA nuclear export complex [GO:…	actin cytoskeleton organization [GO:0030036];cell division [GO:0051301];cellular protein localization [GO:0034613];cellular protein-containing complex localization [GO:0034629];GTP metabolic process [GO:0046039];mitotic sister chromatid segregation [GO:0000070];positive regulation of protein binding [GO:0032092];positive regulation of protein import into nucleus [GO:0042307];protein export from n…
F6ZKZ3	Sulfide:quinone oxidoreductase, mitochondrial		Sqor	-	oxidoreductase activity [GO:0016491]	-	-;oxidoreductase activity [GO:0016491];-
Q8BP35	Uncharacterized protein		Actn4	-	calcium ion binding [GO:0005509]	-	-;calcium ion binding [GO:0005509];-
Q3TQP7	Uncharacterized protein		Acat1	-	transferase activity, transferring acyl groups other than amino-acyl groups [GO:0016747]	-	-;transferase activity, transferring acyl groups other than amino-acyl groups [GO:0016747];-
Q8BIU1	GMC_OxRdtase_N domain-containing protein		Chdh	-	flavin adenine dinucleotide binding [GO:0050660];oxidoreductase activity, acting on CH-OH group of donors [GO:0016614]	-	-;flavin adenine dinucleotide binding [GO:0050660];oxidoreductase activity, acting on CH-OH group of donors [GO:0016614];-
Q6PD20	Mccc2 protein	78038	Mccc2	-	ligase activity [GO:0016874]	-	-;ligase activity [GO:0016874];-
A0A1L1SST0	Peptidyl-prolyl cis-trans isomerase		Ppia	protein folding [GO:0006457]	peptidyl-prolyl cis-trans isomerase activity [GO:0003755]	-	protein folding [GO:0006457];peptidyl-prolyl cis-trans isomerase activity [GO:0003755];-
Q9Z2K1	Keratin, type I cytoskeletal 16	16666	Krt16	aging [GO:0007568];establishment of skin barrier [GO:0061436];hair cycle [GO:0042633];inflammatory response [GO:0006954];innate immune response [GO:0045087];intermediate filament cytoskeleton organization [GO:0045104];keratinization [GO:0031424];keratinocyte differentiation [GO:0030216];keratinocyte migration [GO:0051546];morphogenesis of an epithelium [GO:0002009];negative regulation of cell mig…	structural constituent of cytoskeleton [GO:0005200]	cytoskeleton [GO:0005856];intermediate filament [GO:0005882]	aging [GO:0007568];establishment of skin barrier [GO:0061436];hair cycle [GO:0042633];inflammatory response [GO:0006954];innate immune response [GO:0045087];intermediate filament cytoskeleton organization [GO:0045104];keratinization [GO:0031424];keratinocyte differentiation [GO:0030216];keratinocyte migration [GO:0051546];morphogenesis of an epithelium [GO:0002009];negative regulation of cell mig…
Q9CZN7	Serine hydroxymethyltransferase, mitochondrial	108037	Shmt2	cellular response to tetrahydrofolate [GO:1904482];folic acid metabolic process [GO:0046655];glycine biosynthetic process [GO:0006545];glycine biosynthetic process from serine [GO:0019264];glycine metabolic process [GO:0006544];L-serine biosynthetic process [GO:0006564];L-serine catabolic process [GO:0006565];L-serine metabolic process [GO:0006563];one-carbon metabolic process [GO:0006730];positi…	amino acid binding [GO:0016597];chromatin binding [GO:0003682];cobalt ion binding [GO:0050897];glycine hydroxymethyltransferase activity [GO:0004372];identical protein binding [GO:0042802];L-allo-threonine aldolase activity [GO:0008732];pyridoxal phosphate binding [GO:0030170];serine binding [GO:0070905];zinc ion binding [GO:0008270]	BRISC complex [GO:0070552];cytoplasm [GO:0005737];microtubule cytoskeleton [GO:0015630];mitochondrial inner membrane [GO:0005743];mitochondrial intermembrane space [GO:0005758];mitochondrial matrix [GO:0005759];mitochondrial nucleoid [GO:0042645];mitochondrion [GO:0005739];nucleus [GO:0005634]	cellular response to tetrahydrofolate [GO:1904482];folic acid metabolic process [GO:0046655];glycine biosynthetic process [GO:0006545];glycine biosynthetic process from serine [GO:0019264];glycine metabolic process [GO:0006544];L-serine biosynthetic process [GO:0006564];L-serine catabolic process [GO:0006565];L-serine metabolic process [GO:0006563];one-carbon metabolic process [GO:0006730];positi…
E0CXB1	Proteasome endopeptidase complex	26443	Psma6	proteolysis involved in cellular protein catabolic process [GO:0051603]	threonine-type endopeptidase activity [GO:0004298]	cytoplasm [GO:0005737];proteasome core complex, alpha-subunit complex [GO:0019773]	proteolysis involved in cellular protein catabolic process [GO:0051603];threonine-type endopeptidase activity [GO:0004298];cytoplasm [GO:0005737];proteasome core complex, alpha-subunit complex [GO:0019773]
Q3U452	ATP synthase subunit alpha			ATP synthesis coupled proton transport [GO:0015986]	ATP binding [GO:0005524];proton-transporting ATP synthase activity, rotational mechanism [GO:0046933]	proton-transporting ATP synthase complex, catalytic core F(1) [GO:0045261]	ATP synthesis coupled proton transport [GO:0015986];ATP binding [GO:0005524];proton-transporting ATP synthase activity, rotational mechanism [GO:0046933];proton-transporting ATP synthase complex, catalytic core F(1) [GO:0045261]
Q8K0X3	Dpys protein		Dpys	-	hydrolase activity, acting on carbon-nitrogen (but not peptide) bonds [GO:0016810]	-	-;hydrolase activity, acting on carbon-nitrogen (but not peptide) bonds [GO:0016810];-
Q6ZQM2	Peptidyl-prolyl cis-trans isomerase		Ppib	protein folding [GO:0006457]	peptidyl-prolyl cis-trans isomerase activity [GO:0003755]	-	protein folding [GO:0006457];peptidyl-prolyl cis-trans isomerase activity [GO:0003755];-
Q3TFF0	Uncharacterized protein		Dnaja2	protein folding [GO:0006457];response to heat [GO:0009408]	ATP binding [GO:0005524];heat shock protein binding [GO:0031072];metal ion binding [GO:0046872];unfolded protein binding [GO:0051082]	-	protein folding [GO:0006457];response to heat [GO:0009408];ATP binding [GO:0005524];heat shock protein binding [GO:0031072];metal ion binding [GO:0046872];unfolded protein binding [GO:0051082];-
E9PWM4	2-hydroxyacyl-CoA lyase 1		Hacl1	-	catalytic activity [GO:0003824];magnesium ion binding [GO:0000287];thiamine pyrophosphate binding [GO:0030976]	-	-;catalytic activity [GO:0003824];magnesium ion binding [GO:0000287];thiamine pyrophosphate binding [GO:0030976];-
Q8BH00	2-aminomuconic semialdehyde dehydrogenase	237320	Aldh8a1	9-cis-retinoic acid biosynthetic process [GO:0042904];L-kynurenine catabolic process [GO:0097053];retinal metabolic process [GO:0042574];retinoic acid metabolic process [GO:0042573]	aminomuconate-semialdehyde dehydrogenase activity [GO:0047102];retinal dehydrogenase activity [GO:0001758]	cytoplasm [GO:0005737]	9-cis-retinoic acid biosynthetic process [GO:0042904];L-kynurenine catabolic process [GO:0097053];retinal metabolic process [GO:0042574];retinoic acid metabolic process [GO:0042573];aminomuconate-semialdehyde dehydrogenase activity [GO:0047102];retinal dehydrogenase activity [GO:0001758];cytoplasm [GO:0005737]
Q08EK4	Keratin 77		Krt77	-	-	keratin filament [GO:0045095]	-;-;keratin filament [GO:0045095]
Q3UWP8	Uncharacterized protein		Calr	protein folding [GO:0006457]	calcium ion binding [GO:0005509];unfolded protein binding [GO:0051082]	endoplasmic reticulum [GO:0005783]	protein folding [GO:0006457];calcium ion binding [GO:0005509];unfolded protein binding [GO:0051082];endoplasmic reticulum [GO:0005783]
E9Q1Z0	Keratin 90	239673	Krt90	Fggy	-	keratin filament [GO:0045095]	-;-;keratin filament [GO:0045095]
Q8C7E8	Uncharacterized protein			-	-	integral component of endoplasmic reticulum membrane [GO:0030176]	-;-;integral component of endoplasmic reticulum membrane [GO:0030176]
E9Q509	Pyruvate kinase	18770	Pklr	-	kinase activity [GO:0016301];magnesium ion binding [GO:0000287];potassium ion binding [GO:0030955];pyruvate kinase activity [GO:0004743]	-	-;kinase activity [GO:0016301];magnesium ion binding [GO:0000287];potassium ion binding [GO:0030955];pyruvate kinase activity [GO:0004743];-
P05201	Aspartate aminotransferase, cytoplasmic	14718	Got1	2-oxoglutarate metabolic process [GO:0006103];aspartate biosynthetic process [GO:0006532];aspartate catabolic process [GO:0006533];aspartate metabolic process [GO:0006531];cellular response to insulin stimulus [GO:0032869];cellular response to mechanical stimulus [GO:0071260];dicarboxylic acid metabolic process [GO:0043648];fatty acid homeostasis [GO:0055089];glutamate catabolic process to 2-oxog…	carboxylic acid binding [GO:0031406];L-aspartate [GO:0004069];L-cysteine [GO:0047801];phosphatidylserine decarboxylase activity [GO:0004609];pyridoxal phosphate binding [GO:0030170]	axon terminus [GO:0043679];cell [GO:0005623];cytoplasm [GO:0005737];cytosol [GO:0005829];lysosome [GO:0005764];nucleoplasm [GO:0005654]	2-oxoglutarate metabolic process [GO:0006103];aspartate biosynthetic process [GO:0006532];aspartate catabolic process [GO:0006533];aspartate metabolic process [GO:0006531];cellular response to insulin stimulus [GO:0032869];cellular response to mechanical stimulus [GO:0071260];dicarboxylic acid metabolic process [GO:0043648];fatty acid homeostasis [GO:0055089];glutamate catabolic process to 2-oxog…
Q9D8W6	GTP:AMP phosphotransferase AK3, mitochondrial		Ak3	ADP biosynthetic process [GO:0006172];AMP metabolic process [GO:0046033];GTP metabolic process [GO:0046039];ITP metabolic process [GO:0046041]	adenylate kinase activity [GO:0004017];ATP binding [GO:0005524];GTP binding [GO:0005525];nucleoside triphosphate adenylate kinase activity [GO:0046899]	mitochondrial matrix [GO:0005759];mitochondrion [GO:0005739]	ADP biosynthetic process [GO:0006172];AMP metabolic process [GO:0046033];GTP metabolic process [GO:0046039];ITP metabolic process [GO:0046041];adenylate kinase activity [GO:0004017];ATP binding [GO:0005524];GTP binding [GO:0005525];nucleoside triphosphate adenylate kinase activity [GO:0046899];mitochondrial matrix [GO:0005759];mitochondrion [GO:0005739]
Q6PFA7	Hnrpa3 protein		Hnrnpa3	-	RNA binding [GO:0003723]	-	-;RNA binding [GO:0003723];-
Q9CPP1	PfkB domain-containing protein		Khk	-	-	-	-
G3UZ26	Serine hydroxymethyltransferase		Shmt1	glycine biosynthetic process from serine [GO:0019264];tetrahydrofolate interconversion [GO:0035999]	glycine hydroxymethyltransferase activity [GO:0004372];pyridoxal phosphate binding [GO:0030170]	-	glycine biosynthetic process from serine [GO:0019264];tetrahydrofolate interconversion [GO:0035999];glycine hydroxymethyltransferase activity [GO:0004372];pyridoxal phosphate binding [GO:0030170];-
P61922	4-aminobutyrate aminotransferase, mitochondrial	268860	Abat	aging [GO:0007568];behavioral response to cocaine [GO:0048148];cerebellum development [GO:0021549];copulation [GO:0007620];exploration behavior [GO:0035640];gamma-aminobutyric acid biosynthetic process [GO:0009449];gamma-aminobutyric acid catabolic process [GO:0009450];locomotory behavior [GO:0007626];negative regulation of blood pressure [GO:0045776];negative regulation of dopamine secretion [GO…	(S)-3-amino-2-methylpropionate transaminase activity [GO:0047298];4-aminobutyrate transaminase activity [GO:0003867];4-aminobutyrate [GO:0034386];iron-sulfur cluster binding [GO:0051536];metal ion binding [GO:0046872];protein homodimerization activity [GO:0042803];pyridoxal phosphate binding [GO:0030170];succinate-semialdehyde dehydrogenase binding [GO:0032145]	4-aminobutyrate transaminase complex [GO:0032144];mitochondrial matrix [GO:0005759];mitochondrion [GO:0005739];neuron projection [GO:0043005]	aging [GO:0007568];behavioral response to cocaine [GO:0048148];cerebellum development [GO:0021549];copulation [GO:0007620];exploration behavior [GO:0035640];gamma-aminobutyric acid biosynthetic process [GO:0009449];gamma-aminobutyric acid catabolic process [GO:0009450];locomotory behavior [GO:0007626];negative regulation of blood pressure [GO:0045776];negative regulation of dopamine secretion [GO…
A0A0A6YXX6	Serine/arginine-rich-splicing factor 6		Srsf6	-	RNA binding [GO:0003723]	-	-;RNA binding [GO:0003723];-
Q8C7K4	Uricase		Uox	purine nucleobase metabolic process [GO:0006144]	urate oxidase activity [GO:0004846]	-	purine nucleobase metabolic process [GO:0006144];urate oxidase activity [GO:0004846];-
Q8C5J1	Aldehyde dehydrogenase			cellular aldehyde metabolic process [GO:0006081]	oxidoreductase activity, acting on the aldehyde or oxo group of donors, NAD or NADP as acceptor [GO:0016620]	-	cellular aldehyde metabolic process [GO:0006081];oxidoreductase activity, acting on the aldehyde or oxo group of donors, NAD or NADP as acceptor [GO:0016620];-
Q3TKB9	HATPase_c domain-containing protein		Hsp90aa1	protein folding [GO:0006457]	ATP binding [GO:0005524];unfolded protein binding [GO:0051082]	-	protein folding [GO:0006457];ATP binding [GO:0005524];unfolded protein binding [GO:0051082];-
Q3TJI8	Corticosteroid 11-beta-dehydrogenase isozyme 1		Hsd11b1	-	oxidoreductase activity [GO:0016491]	-	-;oxidoreductase activity [GO:0016491];-
Q9CPN9	RIKEN cDNA 2210010C04 gene	67373	2210010C04Rik	proteolysis [GO:0006508]	serine-type endopeptidase activity [GO:0004252]	extracellular space [GO:0005615]	proteolysis [GO:0006508];serine-type endopeptidase activity [GO:0004252];extracellular space [GO:0005615]
Q8BK48	Pyrethroid hydrolase Ces2e	234673	Ces2e	-	carboxylic ester hydrolase activity [GO:0052689];trans-permethrin hydrolase activity [GO:0102209]	endoplasmic reticulum [GO:0005783];extracellular space [GO:0005615]	-;carboxylic ester hydrolase activity [GO:0052689];trans-permethrin hydrolase activity [GO:0102209];endoplasmic reticulum [GO:0005783];extracellular space [GO:0005615]
Q8R164	Valacyclovir hydrolase	68021	Bphl	-	hydrolase activity [GO:0016787]	mitochondrion [GO:0005739]	-;hydrolase activity [GO:0016787];mitochondrion [GO:0005739]
P62192	26S proteasome regulatory subunit 4	19179	Psmc1	negative regulation of neuron death [GO:1901215];protein catabolic process [GO:0030163]	ATP binding [GO:0005524];proteasome-activating ATPase activity [GO:0036402];TBP-class protein binding [GO:0017025]	cytosol [GO:0005829];membrane [GO:0016020];nucleoplasm [GO:0005654];nucleus [GO:0005634];proteasome accessory complex [GO:0022624];proteasome complex [GO:0000502];proteasome regulatory particle [GO:0005838];proteasome regulatory particle, base subcomplex [GO:0008540]	negative regulation of neuron death [GO:1901215];protein catabolic process [GO:0030163];ATP binding [GO:0005524];proteasome-activating ATPase activity [GO:0036402];TBP-class protein binding [GO:0017025];cytosol [GO:0005829];membrane [GO:0016020];nucleoplasm [GO:0005654];nucleus [GO:0005634];proteasome accessory complex [GO:0022624];proteasome complex [GO:0000502];proteasome regulatory particle [G…
Q9DCM0	Persulfide dioxygenase ETHE1, mitochondrial	66071	Ethe1	glutathione metabolic process [GO:0006749];hydrogen sulfide metabolic process [GO:0070813]	hydrolase activity, acting on ester bonds [GO:0016788];iron ion binding [GO:0005506];sulfur dioxygenase activity [GO:0050313]	cytoplasm [GO:0005737];mitochondrial matrix [GO:0005759];mitochondrion [GO:0005739];nucleoplasm [GO:0005654]	glutathione metabolic process [GO:0006749];hydrogen sulfide metabolic process [GO:0070813];hydrolase activity, acting on ester bonds [GO:0016788];iron ion binding [GO:0005506];sulfur dioxygenase activity [GO:0050313];cytoplasm [GO:0005737];mitochondrial matrix [GO:0005759];mitochondrion [GO:0005739];nucleoplasm [GO:0005654]
G3UZ98	Bifunctional UDP-N-acetylglucosamine 2-epimerase/N-acetylmannosamine kinase		Gne	UDP-N-acetylglucosamine metabolic process [GO:0006047]	hydrolase activity, hydrolyzing O-glycosyl compounds [GO:0004553];UDP-N-acetylglucosamine 2-epimerase activity [GO:0008761]	-	UDP-N-acetylglucosamine metabolic process [GO:0006047];hydrolase activity, hydrolyzing O-glycosyl compounds [GO:0004553];UDP-N-acetylglucosamine 2-epimerase activity [GO:0008761];-
Q3UAF1	Uncharacterized protein	68278	Ddx39	-	-	-	-
A0A494B923	Bifunctional 3'-phosphoadenosine 5'-phosphosulfate synthase 2	23972	Papss2	sulfate assimilation [GO:0000103]	adenylylsulfate kinase activity [GO:0004020];ATP binding [GO:0005524];sulfate adenylyltransferase (ATP) activity [GO:0004781]	-	sulfate assimilation [GO:0000103];adenylylsulfate kinase activity [GO:0004020];ATP binding [GO:0005524];sulfate adenylyltransferase (ATP) activity [GO:0004781];-
P27773	Protein disulfide-isomerase A3	14827	Pdia3	cell redox homeostasis [GO:0045454];cellular response to interleukin-7 [GO:0098761];cellular response to vitamin D [GO:0071305];positive regulation of extrinsic apoptotic signaling pathway [GO:2001238];positive regulation of protein folding [GO:1903334];protein folding [GO:0006457];response to endoplasmic reticulum stress [GO:0034976]	identical protein binding [GO:0042802];MHC class I protein binding [GO:0042288];peptidase activity [GO:0008233];peptide disulfide oxidoreductase activity [GO:0015037];protein disulfide isomerase activity [GO:0003756];protein-disulfide reductase (glutathione) activity [GO:0019153]	acrosomal vesicle [GO:0001669];apical plasma membrane [GO:0016324];cell [GO:0005623];cell surface [GO:0009986];cytoplasm [GO:0005737];endoplasmic reticulum [GO:0005783];endoplasmic reticulum lumen [GO:0005788];extracellular region [GO:0005576];extracellular space [GO:0005615];melanosome [GO:0042470];MHC class I peptide loading complex [GO:0042824];mitochondrial intermembrane space [GO:0005758];mi…	cell redox homeostasis [GO:0045454];cellular response to interleukin-7 [GO:0098761];cellular response to vitamin D [GO:0071305];positive regulation of extrinsic apoptotic signaling pathway [GO:2001238];positive regulation of protein folding [GO:1903334];protein folding [GO:0006457];response to endoplasmic reticulum stress [GO:0034976];identical protein binding [GO:0042802];MHC class I protein bin…
Q8K4K8	Antioxidant protein			cell redox homeostasis [GO:0045454]	peroxiredoxin activity [GO:0051920]	cell [GO:0005623]	cell redox homeostasis [GO:0045454];peroxiredoxin activity [GO:0051920];cell [GO:0005623]
P58710	L-gulonolactone oxidase	268756	Gulo	L-ascorbic acid biosynthetic process [GO:0019853]	D-arabinono-1,4-lactone oxidase activity [GO:0003885];FAD binding [GO:0071949];flavin adenine dinucleotide binding [GO:0050660];L-gulonolactone oxidase activity [GO:0050105]	endoplasmic reticulum membrane [GO:0005789];integral component of membrane [GO:0016021]	L-ascorbic acid biosynthetic process [GO:0019853];D-arabinono-1,4-lactone oxidase activity [GO:0003885];FAD binding [GO:0071949];flavin adenine dinucleotide binding [GO:0050660];L-gulonolactone oxidase activity [GO:0050105];endoplasmic reticulum membrane [GO:0005789];integral component of membrane [GO:0016021]
P09411	Phosphoglycerate kinase 1	18655	Pgk1	carbohydrate metabolic process [GO:0005975];cellular response to hypoxia [GO:0071456];epithelial cell differentiation [GO:0030855];gluconeogenesis [GO:0006094];glycolytic process [GO:0006096];negative regulation of angiogenesis [GO:0016525];phosphorylation [GO:0016310];plasminogen activation [GO:0031639];positive regulation of oxidative phosphorylation [GO:1903862]	ADP binding [GO:0043531];ATP binding [GO:0005524];phosphoglycerate kinase activity [GO:0004618];protein-disulfide reductase activity [GO:0047134]	cytosol [GO:0005829];extracellular space [GO:0005615];membrane raft [GO:0045121]	carbohydrate metabolic process [GO:0005975];cellular response to hypoxia [GO:0071456];epithelial cell differentiation [GO:0030855];gluconeogenesis [GO:0006094];glycolytic process [GO:0006096];negative regulation of angiogenesis [GO:0016525];phosphorylation [GO:0016310];plasminogen activation [GO:0031639];positive regulation of oxidative phosphorylation [GO:1903862];ADP binding [GO:0043531];ATP bi…
Q922R9	Trap1 protein		Trap1	protein folding [GO:0006457]	ATP binding [GO:0005524];unfolded protein binding [GO:0051082]	-	protein folding [GO:0006457];ATP binding [GO:0005524];unfolded protein binding [GO:0051082];-
P15864	Histone H1.2	50708	H1-2	chromosome condensation [GO:0030261];histone H3-K27 trimethylation [GO:0098532];histone H3-K4 trimethylation [GO:0080182];negative regulation of chromatin silencing [GO:0031936];negative regulation of DNA recombination [GO:0045910];negative regulation of transcription by RNA polymerase II [GO:0000122];nucleosome assembly [GO:0006334];nucleosome positioning [GO:0016584];regulation of transcription…	chromatin DNA binding [GO:0031490];DNA binding [GO:0003677];double-stranded DNA binding [GO:0003690];nucleosomal DNA binding [GO:0031492]	nuclear chromatin [GO:0000790];nuclear euchromatin [GO:0005719];nucleosome [GO:0000786];nucleus [GO:0005634];transcriptionally active chromatin [GO:0035327]	chromosome condensation [GO:0030261];histone H3-K27 trimethylation [GO:0098532];histone H3-K4 trimethylation [GO:0080182];negative regulation of chromatin silencing [GO:0031936];negative regulation of DNA recombination [GO:0045910];negative regulation of transcription by RNA polymerase II [GO:0000122];nucleosome assembly [GO:0006334];nucleosome positioning [GO:0016584];regulation of transcription…
O35728	Cytochrome P450 4A14	13119	Cyp4a14	-	alkane 1-monooxygenase activity [GO:0018685];arachidonic acid binding [GO:0050544];arachidonic acid monooxygenase activity [GO:0008391];fatty acid binding [GO:0005504];heme binding [GO:0020037];iron ion binding [GO:0005506]	endoplasmic reticulum membrane [GO:0005789];intracellular membrane-bounded organelle [GO:0043231]	-;alkane 1-monooxygenase activity [GO:0018685];arachidonic acid binding [GO:0050544];arachidonic acid monooxygenase activity [GO:0008391];fatty acid binding [GO:0005504];heme binding [GO:0020037];iron ion binding [GO:0005506];endoplasmic reticulum membrane [GO:0005789];intracellular membrane-bounded organelle [GO:0043231]
G3UWM1	Heterogeneous nuclear ribonucleoprotein Q		Syncrip	-	RNA binding [GO:0003723]	-	-;RNA binding [GO:0003723];-
D3Z5H4	Proline dehydrogenase		Prodh2	proline catabolic process [GO:0006562]	proline dehydrogenase activity [GO:0004657]	-	proline catabolic process [GO:0006562];proline dehydrogenase activity [GO:0004657];-
Q8R0V6	Ehd3 protein		Ehd3	endocytic recycling [GO:0032456]	calcium ion binding [GO:0005509]	-	endocytic recycling [GO:0032456];calcium ion binding [GO:0005509];-
Q9JKY0	CCR4-NOT transcription complex subunit 9	58184	Cnot9	cytokine-mediated signaling pathway [GO:0019221];gene silencing by RNA [GO:0031047];mRNA catabolic process [GO:0006402];negative regulation of intracellular estrogen receptor signaling pathway [GO:0033147];negative regulation of translation [GO:0017148];positive regulation of epidermal growth factor receptor signaling pathway [GO:0045742];positive regulation of nuclear receptor transcription coac…	epidermal growth factor receptor binding [GO:0005154];kinase binding [GO:0019900];protein domain specific binding [GO:0019904];protein homodimerization activity [GO:0042803]	CCR4-NOT complex [GO:0030014];CCR4-NOT core complex [GO:0030015];nucleus [GO:0005634];P-body [GO:0000932];protein-containing complex [GO:0032991]	cytokine-mediated signaling pathway [GO:0019221];gene silencing by RNA [GO:0031047];mRNA catabolic process [GO:0006402];negative regulation of intracellular estrogen receptor signaling pathway [GO:0033147];negative regulation of translation [GO:0017148];positive regulation of epidermal growth factor receptor signaling pathway [GO:0045742];positive regulation of nuclear receptor transcription coac…
Q8R084	UDP-glucuronosyltransferase	71773	Ugt2b1	biphenyl catabolic process [GO:0070980];cellular glucuronidation [GO:0052695];cellular response to ethanol [GO:0071361];cellular response to glucocorticoid stimulus [GO:0071385];cellular response to growth hormone stimulus [GO:0071378];cellular response to testosterone stimulus [GO:0071394];response to lipopolysaccharide [GO:0032496]	glucuronosyltransferase activity [GO:0015020];UDP-glycosyltransferase activity [GO:0008194]	integral component of membrane [GO:0016021];intracellular membrane-bounded organelle [GO:0043231]	biphenyl catabolic process [GO:0070980];cellular glucuronidation [GO:0052695];cellular response to ethanol [GO:0071361];cellular response to glucocorticoid stimulus [GO:0071385];cellular response to growth hormone stimulus [GO:0071378];cellular response to testosterone stimulus [GO:0071394];response to lipopolysaccharide [GO:0032496];glucuronosyltransferase activity [GO:0015020];UDP-glycosyltrans…
P29758	Ornithine aminotransferase, mitochondrial	18242	Oat	arginine catabolic process to glutamate [GO:0019544];arginine catabolic process to proline via ornithine [GO:0010121];L-proline biosynthetic process [GO:0055129];protein hexamerization [GO:0034214]	ornithine-oxo-acid transaminase activity [GO:0004587];pyridoxal phosphate binding [GO:0030170]	cytoplasm [GO:0005737];mitochondrial matrix [GO:0005759];mitochondrion [GO:0005739];nucleoplasm [GO:0005654]	arginine catabolic process to glutamate [GO:0019544];arginine catabolic process to proline via ornithine [GO:0010121];L-proline biosynthetic process [GO:0055129];protein hexamerization [GO:0034214];ornithine-oxo-acid transaminase activity [GO:0004587];pyridoxal phosphate binding [GO:0030170];cytoplasm [GO:0005737];mitochondrial matrix [GO:0005759];mitochondrion [GO:0005739];nucleoplasm [GO:000565…
Q9D6Y7	Mitochondrial peptide methionine sulfoxide reductase	110265	Msra	aging [GO:0007568];cellular response to oxidative stress [GO:0034599]	L-methionine-(S)-S-oxide reductase activity [GO:0036456];peptide-methionine (S)-S-oxide reductase activity [GO:0008113]	actin cytoskeleton [GO:0015629];cytoplasm [GO:0005737];cytosol [GO:0005829];intercellular bridge [GO:0045171];membrane [GO:0016020];mitochondrion [GO:0005739];nuclear body [GO:0016604];nucleoplasm [GO:0005654]	aging [GO:0007568];cellular response to oxidative stress [GO:0034599];L-methionine-(S)-S-oxide reductase activity [GO:0036456];peptide-methionine (S)-S-oxide reductase activity [GO:0008113];actin cytoskeleton [GO:0015629];cytoplasm [GO:0005737];cytosol [GO:0005829];intercellular bridge [GO:0045171];membrane [GO:0016020];mitochondrion [GO:0005739];nuclear body [GO:0016604];nucleoplasm [GO:0005654]
Q8C140	Uncharacterized protein	50799	Slc25a13	-	calcium ion binding [GO:0005509];transmembrane transporter activity [GO:0022857]	integral component of membrane [GO:0016021]	-;calcium ion binding [GO:0005509];transmembrane transporter activity [GO:0022857];integral component of membrane [GO:0016021]
O08749	Dihydrolipoyl dehydrogenase, mitochondrial	13382	Dld	2-oxoglutarate metabolic process [GO:0006103];acetyl-CoA biosynthetic process from pyruvate [GO:0006086];aging [GO:0007568];cell redox homeostasis [GO:0045454];dihydrolipoamide metabolic process [GO:0051068];gastrulation [GO:0007369];histone succinylation [GO:0106077];lipoate metabolic process [GO:0009106];mitochondrial acetyl-CoA biosynthetic process from pyruvate [GO:0061732];mitochondrial elec…	dihydrolipoyl dehydrogenase activity [GO:0004148];electron transfer activity [GO:0009055];flavin adenine dinucleotide binding [GO:0050660];lipoamide binding [GO:0043544];NAD binding [GO:0051287];pyruvate dehydrogenase (NAD+) activity [GO:0034604]	acrosomal matrix [GO:0043159];cell [GO:0005623];cilium [GO:0005929];mitochondrial matrix [GO:0005759];mitochondrion [GO:0005739];motile cilium [GO:0031514];myelin sheath [GO:0043209];nucleoplasm [GO:0005654];nucleus [GO:0005634];oxoglutarate dehydrogenase complex [GO:0045252];pyruvate dehydrogenase complex [GO:0045254]	2-oxoglutarate metabolic process [GO:0006103];acetyl-CoA biosynthetic process from pyruvate [GO:0006086];aging [GO:0007568];cell redox homeostasis [GO:0045454];dihydrolipoamide metabolic process [GO:0051068];gastrulation [GO:0007369];histone succinylation [GO:0106077];lipoate metabolic process [GO:0009106];mitochondrial acetyl-CoA biosynthetic process from pyruvate [GO:0061732];mitochondrial elec…
E9PXC3	Cytochrome P450, family 2, subfamily c, polypeptide 69	100043108	Cyp2c69	epoxygenase P450 pathway [GO:0019373];exogenous drug catabolic process [GO:0042738];organic acid metabolic process [GO:0006082];oxidation-reduction process [GO:0055114];xenobiotic metabolic process [GO:0006805]	arachidonic acid epoxygenase activity [GO:0008392];heme binding [GO:0020037];iron ion binding [GO:0005506];oxidoreductase activity, acting on paired donors, with incorporation or reduction of molecular oxygen, reduced flavin or flavoprotein as one donor, and incorporation of one atom of oxygen [GO:0016712];steroid hydroxylase activity [GO:0008395]	cytoplasm [GO:0005737];intracellular membrane-bounded organelle [GO:0043231]	epoxygenase P450 pathway [GO:0019373];exogenous drug catabolic process [GO:0042738];organic acid metabolic process [GO:0006082];oxidation-reduction process [GO:0055114];xenobiotic metabolic process [GO:0006805];arachidonic acid epoxygenase activity [GO:0008392];heme binding [GO:0020037];iron ion binding [GO:0005506];oxidoreductase activity, acting on paired donors, with incorporation or reduction…
Q925S1	MRP5		Ighv9-4	B cell receptor signaling pathway [GO:0050853];complement activation, classical pathway [GO:0006958];defense response to bacterium [GO:0042742];innate immune response [GO:0045087];phagocytosis, engulfment [GO:0006911];phagocytosis, recognition [GO:0006910];positive regulation of B cell activation [GO:0050871]	antigen binding [GO:0003823];immunoglobulin receptor binding [GO:0034987]	external side of plasma membrane [GO:0009897];immunoglobulin complex, circulating [GO:0042571]	B cell receptor signaling pathway [GO:0050853];complement activation, classical pathway [GO:0006958];defense response to bacterium [GO:0042742];innate immune response [GO:0045087];phagocytosis, engulfment [GO:0006911];phagocytosis, recognition [GO:0006910];positive regulation of B cell activation [GO:0050871];antigen binding [GO:0003823];immunoglobulin receptor binding [GO:0034987];external side …
Q8C2Q8	ATP synthase subunit gamma	11949	Atp5c1	ATP synthesis coupled proton transport [GO:0015986]	proton-transporting ATP synthase activity, rotational mechanism [GO:0046933]	proton-transporting ATP synthase complex, catalytic core F(1) [GO:0045261]	ATP synthesis coupled proton transport [GO:0015986];proton-transporting ATP synthase activity, rotational mechanism [GO:0046933];proton-transporting ATP synthase complex, catalytic core F(1) [GO:0045261]
P14152	Malate dehydrogenase, cytoplasmic	17449	Mdh1	carbohydrate metabolic process [GO:0005975];malate metabolic process [GO:0006108];NAD metabolic process [GO:0019674];NADH metabolic process [GO:0006734];oxaloacetate metabolic process [GO:0006107];tricarboxylic acid cycle [GO:0006099]	L-malate dehydrogenase activity [GO:0030060];malate dehydrogenase activity [GO:0016615];NAD binding [GO:0051287]	cytosol [GO:0005829];mitochondrion [GO:0005739];myelin sheath [GO:0043209]	carbohydrate metabolic process [GO:0005975];malate metabolic process [GO:0006108];NAD metabolic process [GO:0019674];NADH metabolic process [GO:0006734];oxaloacetate metabolic process [GO:0006107];tricarboxylic acid cycle [GO:0006099];L-malate dehydrogenase activity [GO:0030060];malate dehydrogenase activity [GO:0016615];NAD binding [GO:0051287];cytosol [GO:0005829];mitochondrion [GO:0005739];mye…
Q8K0E8	Fibrinogen beta chain	110135	Fgb	adaptive immune response [GO:0002250];blood coagulation, fibrin clot formation [GO:0072378];cell-matrix adhesion [GO:0007160];cellular protein-containing complex assembly [GO:0034622];cellular response to interleukin-1 [GO:0071347];cellular response to leptin stimulus [GO:0044320];fibrinolysis [GO:0042730];induction of bacterial agglutination [GO:0043152];innate immune response [GO:0045087];negat…	cell adhesion molecule binding [GO:0050839];chaperone binding [GO:0051087];signaling receptor binding [GO:0005102];structural molecule activity [GO:0005198]	blood microparticle [GO:0072562];cell cortex [GO:0005938];cell surface [GO:0009986];collagen-containing extracellular matrix [GO:0062023];cytoplasm [GO:0005737];endoplasmic reticulum [GO:0005783];external side of plasma membrane [GO:0009897];extracellular space [GO:0005615];fibrinogen complex [GO:0005577];platelet alpha granule [GO:0031091];synapse [GO:0045202]	adaptive immune response [GO:0002250];blood coagulation, fibrin clot formation [GO:0072378];cell-matrix adhesion [GO:0007160];cellular protein-containing complex assembly [GO:0034622];cellular response to interleukin-1 [GO:0071347];cellular response to leptin stimulus [GO:0044320];fibrinolysis [GO:0042730];induction of bacterial agglutination [GO:0043152];innate immune response [GO:0045087];negat…
P01872	Immunoglobulin heavy constant mu		Ighm	activation of MAPK activity [GO:0000187];antigen processing and presentation [GO:0019882];B cell affinity maturation [GO:0002344];B cell receptor signaling pathway [GO:0050853];complement activation, classical pathway [GO:0006958];defense response to bacterium [GO:0042742];defense response to Gram-negative bacterium [GO:0050829];early endosome to late endosome transport [GO:0045022];humoral immun…	antigen binding [GO:0003823];identical protein binding [GO:0042802];immunoglobulin receptor binding [GO:0034987];transmembrane signaling receptor activity [GO:0004888]	B cell receptor complex [GO:0019815];cell surface [GO:0009986];cytosol [GO:0005829];external side of plasma membrane [GO:0009897];extracellular space [GO:0005615];immunoglobulin complex, circulating [GO:0042571];integral component of membrane [GO:0016021];membrane [GO:0016020];perinuclear region of cytoplasm [GO:0048471];plasma membrane [GO:0005886]	activation of MAPK activity [GO:0000187];antigen processing and presentation [GO:0019882];B cell affinity maturation [GO:0002344];B cell receptor signaling pathway [GO:0050853];complement activation, classical pathway [GO:0006958];defense response to bacterium [GO:0042742];defense response to Gram-negative bacterium [GO:0050829];early endosome to late endosome transport [GO:0045022];humoral immun…
Q3UKS0	AMP-binding domain-containing protein		Acsl5	-	catalytic activity [GO:0003824]	integral component of membrane [GO:0016021]	-;catalytic activity [GO:0003824];integral component of membrane [GO:0016021]
Q9CZU6	Citrate synthase, mitochondrial	12974	Cs	acetyl-CoA metabolic process [GO:0006084];carbohydrate metabolic process [GO:0005975];citrate metabolic process [GO:0006101];oxaloacetate metabolic process [GO:0006107];tricarboxylic acid cycle [GO:0006099]	citrate (Si)-synthase activity [GO:0004108];transferase activity, transferring acyl groups, acyl groups converted into alkyl on transfer [GO:0046912]	mitochondrial matrix [GO:0005759];mitochondrion [GO:0005739]	acetyl-CoA metabolic process [GO:0006084];carbohydrate metabolic process [GO:0005975];citrate metabolic process [GO:0006101];oxaloacetate metabolic process [GO:0006107];tricarboxylic acid cycle [GO:0006099];citrate (Si)-synthase activity [GO:0004108];transferase activity, transferring acyl groups, acyl groups converted into alkyl on transfer [GO:0046912];mitochondrial matrix [GO:0005759];mitochon…
P47911	60S ribosomal protein L6	19988	Rpl6	cytoplasmic translation [GO:0002181];ribosomal large subunit assembly [GO:0000027]	5.8S rRNA binding [GO:1990932];mRNA binding [GO:0003729];RNA binding [GO:0003723];structural constituent of ribosome [GO:0003735];tRNA binding [GO:0000049]	A band [GO:0031672];cytoplasm [GO:0005737];cytoplasmic ribonucleoprotein granule [GO:0036464];cytosolic large ribosomal subunit [GO:0022625];nucleolus [GO:0005730];nucleus [GO:0005634];polysomal ribosome [GO:0042788];postsynaptic density [GO:0014069];rough endoplasmic reticulum [GO:0005791];synapse [GO:0045202]	cytoplasmic translation [GO:0002181];ribosomal large subunit assembly [GO:0000027];5.8S rRNA binding [GO:1990932];mRNA binding [GO:0003729];RNA binding [GO:0003723];structural constituent of ribosome [GO:0003735];tRNA binding [GO:0000049];A band [GO:0031672];cytoplasm [GO:0005737];cytoplasmic ribonucleoprotein granule [GO:0036464];cytosolic large ribosomal subunit [GO:0022625];nucleolus [GO:00057…
P40142	Transketolase	21881	Tkt	glyceraldehyde-3-phosphate biosynthetic process [GO:0046166];pentose-phosphate shunt [GO:0006098];pentose-phosphate shunt, non-oxidative branch [GO:0009052];regulation of growth [GO:0040008];ribose phosphate biosynthetic process [GO:0046390]	carbohydrate binding [GO:0030246];cofactor binding [GO:0048037];magnesium ion binding [GO:0000287];monosaccharide binding [GO:0048029];protein homodimerization activity [GO:0042803];thiamine pyrophosphate binding [GO:0030976];transketolase activity [GO:0004802]	endoplasmic reticulum membrane [GO:0005789];intracellular membrane-bounded organelle [GO:0043231];myelin sheath [GO:0043209];nuclear body [GO:0016604];nuclear speck [GO:0016607];nucleoplasm [GO:0005654];peroxisome [GO:0005777]	glyceraldehyde-3-phosphate biosynthetic process [GO:0046166];pentose-phosphate shunt [GO:0006098];pentose-phosphate shunt, non-oxidative branch [GO:0009052];regulation of growth [GO:0040008];ribose phosphate biosynthetic process [GO:0046390];carbohydrate binding [GO:0030246];cofactor binding [GO:0048037];magnesium ion binding [GO:0000287];monosaccharide binding [GO:0048029];protein homodimerizati…
A0A0R4J0I1	MCG1051009	20714	Serpina3k	-	-	extracellular space [GO:0005615]	-;-;extracellular space [GO:0005615]
Q8VCN5	Cystathionine gamma-lyase	107869	Cth	cellular response to leukemia inhibitory factor [GO:1990830];cysteine biosynthetic process [GO:0019344];cysteine biosynthetic process via cystathionine [GO:0019343];glutathione metabolic process [GO:0006749];homocysteine metabolic process [GO:0050667];hydrogen sulfide biosynthetic process [GO:0070814];negative regulation of apoptotic process [GO:0043066];negative regulation of apoptotic signaling…	calmodulin binding [GO:0005516];carbon-sulfur lyase activity [GO:0016846];cystathionine beta-lyase activity [GO:0004121];cystathionine gamma-lyase activity [GO:0004123];identical protein binding [GO:0042802];L-cysteine desulfhydrase activity [GO:0080146];L-cystine L-cysteine-lyase (deaminating) [GO:0044540];pyridoxal phosphate binding [GO:0030170]	cytoplasm [GO:0005737];cytosol [GO:0005829]	cellular response to leukemia inhibitory factor [GO:1990830];cysteine biosynthetic process [GO:0019344];cysteine biosynthetic process via cystathionine [GO:0019343];glutathione metabolic process [GO:0006749];homocysteine metabolic process [GO:0050667];hydrogen sulfide biosynthetic process [GO:0070814];negative regulation of apoptotic process [GO:0043066];negative regulation of apoptotic signaling…
B9EKK3	IQ motif containing GTPase activating protein 2		Iqgap2	regulation of GTPase activity [GO:0043087];signal transduction [GO:0007165]	-	-	regulation of GTPase activity [GO:0043087];signal transduction [GO:0007165];-;-
Q9JIK9	28S ribosomal protein S34, mitochondrial	79044	Mrps34	mitochondrial translation [GO:0032543]	structural constituent of ribosome [GO:0003735]	mitochondrial small ribosomal subunit [GO:0005763];mitochondrion [GO:0005739]	mitochondrial translation [GO:0032543];structural constituent of ribosome [GO:0003735];mitochondrial small ribosomal subunit [GO:0005763];mitochondrion [GO:0005739]
P80317	T-complex protein 1 subunit zeta	12466	Cct6a	binding of sperm to zona pellucida [GO:0007339];positive regulation of establishment of protein localization to telomere [GO:1904851];positive regulation of telomere maintenance via telomerase [GO:0032212];protein folding [GO:0006457];protein stabilization [GO:0050821];toxin transport [GO:1901998]	ATP binding [GO:0005524];unfolded protein binding [GO:0051082];WD40-repeat domain binding [GO:0071987]	acrosomal vesicle [GO:0001669];cell body [GO:0044297];chaperonin-containing T-complex [GO:0005832];cytosol [GO:0005829];microtubule [GO:0005874];zona pellucida receptor complex [GO:0002199]	binding of sperm to zona pellucida [GO:0007339];positive regulation of establishment of protein localization to telomere [GO:1904851];positive regulation of telomere maintenance via telomerase [GO:0032212];protein folding [GO:0006457];protein stabilization [GO:0050821];toxin transport [GO:1901998];ATP binding [GO:0005524];unfolded protein binding [GO:0051082];WD40-repeat domain binding [GO:007198…
Q3UEA1	CoA_binding domain-containing protein		Acly	acetyl-CoA biosynthetic process [GO:0006085];citrate metabolic process [GO:0006101]	ATP citrate synthase activity [GO:0003878];cofactor binding [GO:0048037]	-	acetyl-CoA biosynthetic process [GO:0006085];citrate metabolic process [GO:0006101];ATP citrate synthase activity [GO:0003878];cofactor binding [GO:0048037];-
E9Q5G1	Unconventional myosin-X		Myo10	signal transduction [GO:0007165]	-	cytoskeleton [GO:0005856]	signal transduction [GO:0007165];-;cytoskeleton [GO:0005856]
A2ABY3	Ethanolamine-phosphate cytidylyltransferase	68671	Pcyt2	biosynthetic process [GO:0009058]	nucleotidyltransferase activity [GO:0016779]	-	biosynthetic process [GO:0009058];nucleotidyltransferase activity [GO:0016779];-
Q3UCW9	MHD domain-containing protein		Ap2m1	intracellular protein transport [GO:0006886];vesicle-mediated transport [GO:0016192]	-	clathrin adaptor complex [GO:0030131]	intracellular protein transport [GO:0006886];vesicle-mediated transport [GO:0016192];-;clathrin adaptor complex [GO:0030131]
Q9DBM2	Peroxisomal bifunctional enzyme	74147	Ehhadh	acyl-CoA metabolic process [GO:0006637];fatty acid beta-oxidation [GO:0006635];internal protein amino acid acetylation [GO:0006475]	3-hydroxyacyl-CoA dehydrogenase activity [GO:0003857];dodecenoyl-CoA delta-isomerase activity [GO:0004165];enoyl-CoA hydratase activity [GO:0004300];enzyme binding [GO:0019899]	cytosol [GO:0005829];mitochondrion [GO:0005739];peroxisome [GO:0005777]	acyl-CoA metabolic process [GO:0006637];fatty acid beta-oxidation [GO:0006635];internal protein amino acid acetylation [GO:0006475];3-hydroxyacyl-CoA dehydrogenase activity [GO:0003857];dodecenoyl-CoA delta-isomerase activity [GO:0004165];enoyl-CoA hydratase activity [GO:0004300];enzyme binding [GO:0019899];cytosol [GO:0005829];mitochondrion [GO:0005739];peroxisome [GO:0005777]
Q6IRT4	Eukaryotic translation initiation factor 3 subunit F		Eif3f	formation of cytoplasmic translation initiation complex [GO:0001732]	translation initiation factor activity [GO:0003743];translation initiation factor binding [GO:0031369]	eukaryotic 43S preinitiation complex [GO:0016282];eukaryotic 48S preinitiation complex [GO:0033290];eukaryotic translation initiation factor 3 complex [GO:0005852]	formation of cytoplasmic translation initiation complex [GO:0001732];translation initiation factor activity [GO:0003743];translation initiation factor binding [GO:0031369];eukaryotic 43S preinitiation complex [GO:0016282];eukaryotic 48S preinitiation complex [GO:0033290];eukaryotic translation initiation factor 3 complex [GO:0005852]
Q3UV17	Keratin, type II cytoskeletal 2 oral	77055	Krt76	epidermis development [GO:0008544];pigmentation [GO:0043473];sebaceous gland development [GO:0048733]	-	keratin filament [GO:0045095]	epidermis development [GO:0008544];pigmentation [GO:0043473];sebaceous gland development [GO:0048733];-;keratin filament [GO:0045095]
P52792	Hexokinase-4	103988	Gck	calcium ion import [GO:0070509];carbohydrate phosphorylation [GO:0046835];cellular glucose homeostasis [GO:0001678];cellular response to glucose starvation [GO:0042149];cellular response to insulin stimulus [GO:0032869];cellular response to leptin stimulus [GO:0044320];detection of glucose [GO:0051594];endocrine pancreas development [GO:0031018];fructose 2,6-bisphosphate metabolic process [GO:000…	ADP binding [GO:0043531];ATP binding [GO:0005524];fructokinase activity [GO:0008865];glucokinase activity [GO:0004340];glucose binding [GO:0005536];hexokinase activity [GO:0004396];magnesium ion binding [GO:0000287];mannokinase activity [GO:0019158];protein phosphatase binding [GO:0019903]	basal cortex [GO:0045180];cell [GO:0005623];cell cortex [GO:0005938];cytoplasm [GO:0005737];cytosol [GO:0005829];mitochondrion [GO:0005739];nucleoplasm [GO:0005654];nucleus [GO:0005634];secretory granule [GO:0030141]	calcium ion import [GO:0070509];carbohydrate phosphorylation [GO:0046835];cellular glucose homeostasis [GO:0001678];cellular response to glucose starvation [GO:0042149];cellular response to insulin stimulus [GO:0032869];cellular response to leptin stimulus [GO:0044320];detection of glucose [GO:0051594];endocrine pancreas development [GO:0031018];fructose 2,6-bisphosphate metabolic process [GO:000…
Q9CQ62	2,4-dienoyl-CoA reductase, mitochondrial	67460	Decr1	fatty acid beta-oxidation [GO:0006635];positive regulation of cold-induced thermogenesis [GO:0120162];protein homotetramerization [GO:0051289]	2,4-dienoyl-CoA reductase (NADPH) activity [GO:0008670];NADPH binding [GO:0070402]	cytosol [GO:0005829];mitochondrion [GO:0005739];nucleoplasm [GO:0005654]	fatty acid beta-oxidation [GO:0006635];positive regulation of cold-induced thermogenesis [GO:0120162];protein homotetramerization [GO:0051289];2,4-dienoyl-CoA reductase (NADPH) activity [GO:0008670];NADPH binding [GO:0070402];cytosol [GO:0005829];mitochondrion [GO:0005739];nucleoplasm [GO:0005654]
O35969	Guanidinoacetate N-methyltransferase	14431	Gamt	animal organ morphogenesis [GO:0009887];creatine biosynthetic process [GO:0006601];regulation of multicellular organism growth [GO:0040014];S-adenosylhomocysteine metabolic process [GO:0046498];S-adenosylmethionine metabolic process [GO:0046500];spermatogenesis [GO:0007283]	guanidinoacetate N-methyltransferase activity [GO:0030731];protein homodimerization activity [GO:0042803];S-adenosylmethionine-dependent methyltransferase activity [GO:0008757]	cytoplasm [GO:0005737];cytosol [GO:0005829];microvillus [GO:0005902];nucleus [GO:0005634]	animal organ morphogenesis [GO:0009887];creatine biosynthetic process [GO:0006601];regulation of multicellular organism growth [GO:0040014];S-adenosylhomocysteine metabolic process [GO:0046498];S-adenosylmethionine metabolic process [GO:0046500];spermatogenesis [GO:0007283];guanidinoacetate N-methyltransferase activity [GO:0030731];protein homodimerization activity [GO:0042803];S-adenosylmethioni…
P09405	Nucleolin	17975	Ncl	angiogenesis [GO:0001525];cellular response to epidermal growth factor stimulus [GO:0071364];cellular response to leukemia inhibitory factor [GO:1990830];cellular response to lipopolysaccharide [GO:0071222];endocytosis [GO:0006897];negative regulation of apoptotic process [GO:0043066];negative regulation of translation [GO:0017148];positive regulation of interleukin-6 secretion [GO:2000778];posit…	calcium ion binding [GO:0005509];DNA topoisomerase binding [GO:0044547];ErbB-4 class receptor binding [GO:1990631];histone binding [GO:0042393];identical protein binding [GO:0042802];laminin binding [GO:0043236];mRNA 5'-UTR binding [GO:0048027];protein C-terminus binding [GO:0008022];RNA binding [GO:0003723];rRNA primary transcript binding [GO:0042134];selenocysteine insertion sequence binding [G…	cell cortex [GO:0005938];cell surface [GO:0009986];cytoplasm [GO:0005737];cytoplasmic ribonucleoprotein granule [GO:0036464];dense fibrillar component [GO:0001651];fibrillar center [GO:0001650];nucleolus [GO:0005730];nucleoplasm [GO:0005654];nucleus [GO:0005634];ribonucleoprotein complex [GO:1990904];spliceosomal complex [GO:0005681]	angiogenesis [GO:0001525];cellular response to epidermal growth factor stimulus [GO:0071364];cellular response to leukemia inhibitory factor [GO:1990830];cellular response to lipopolysaccharide [GO:0071222];endocytosis [GO:0006897];negative regulation of apoptotic process [GO:0043066];negative regulation of translation [GO:0017148];positive regulation of interleukin-6 secretion [GO:2000778];posit…
A2AC16	Dicarbonyl L-xylulose reductase, isoform CRA_a	67880	Dcxr	-	-	-	-
Q9CPY7	Cytosol aminopeptidase	66988	Lap3	-	aminopeptidase activity [GO:0004177];manganese ion binding [GO:0030145];metalloexopeptidase activity [GO:0008235];peptidase activity [GO:0008233]	cytosol [GO:0005829];midbody [GO:0030496];mitochondrion [GO:0005739];nucleoplasm [GO:0005654];trans-Golgi network [GO:0005802]	-;aminopeptidase activity [GO:0004177];manganese ion binding [GO:0030145];metalloexopeptidase activity [GO:0008235];peptidase activity [GO:0008233];cytosol [GO:0005829];midbody [GO:0030496];mitochondrion [GO:0005739];nucleoplasm [GO:0005654];trans-Golgi network [GO:0005802]
Q04447	Creatine kinase B-type	12709	Ckb	cellular chloride ion homeostasis [GO:0030644];cerebellum development [GO:0021549];phosphocreatine biosynthetic process [GO:0046314]	ATP binding [GO:0005524];creatine kinase activity [GO:0004111];kinase activity [GO:0016301];ubiquitin protein ligase binding [GO:0031625]	cell [GO:0005623];cytosol [GO:0005829];dendrite [GO:0030425];extracellular space [GO:0005615];mitochondrion [GO:0005739];myelin sheath [GO:0043209];neuronal cell body [GO:0043025];nucleus [GO:0005634]	cellular chloride ion homeostasis [GO:0030644];cerebellum development [GO:0021549];phosphocreatine biosynthetic process [GO:0046314];ATP binding [GO:0005524];creatine kinase activity [GO:0004111];kinase activity [GO:0016301];ubiquitin protein ligase binding [GO:0031625];cell [GO:0005623];cytosol [GO:0005829];dendrite [GO:0030425];extracellular space [GO:0005615];mitochondrion [GO:0005739];myelin …
Q68FD5	Clathrin heavy chain 1	67300	Cltc	amyloid-beta clearance by transcytosis [GO:0150093];autophagy [GO:0006914];cell division [GO:0051301];clathrin coat assembly [GO:0048268];clathrin-dependent endocytosis [GO:0072583];Golgi organization [GO:0007030];intracellular protein transport [GO:0006886];mitotic cell cycle [GO:0000278];mitotic spindle assembly [GO:0090307];negative regulation of hyaluronan biosynthetic process [GO:1900126];ne…	ankyrin binding [GO:0030506];clathrin light chain binding [GO:0032051];disordered domain specific binding [GO:0097718];double-stranded RNA binding [GO:0003725];heat shock protein binding [GO:0031072];low-density lipoprotein particle receptor binding [GO:0050750];peptide binding [GO:0042277];protein C-terminus binding [GO:0008022];protein kinase binding [GO:0019901];structural molecule activity [G…	clathrin coat [GO:0030118];clathrin coat of coated pit [GO:0030132];clathrin coat of trans-Golgi network vesicle [GO:0030130];clathrin complex [GO:0071439];clathrin-coated endocytic vesicle [GO:0045334];clathrin-coated vesicle [GO:0030136];cytosol [GO:0005829];endosome [GO:0005768];extrinsic component of synaptic vesicle membrane [GO:0098850];lysosome [GO:0005764];melanosome [GO:0042470];membrane…	amyloid-beta clearance by transcytosis [GO:0150093];autophagy [GO:0006914];cell division [GO:0051301];clathrin coat assembly [GO:0048268];clathrin-dependent endocytosis [GO:0072583];Golgi organization [GO:0007030];intracellular protein transport [GO:0006886];mitotic cell cycle [GO:0000278];mitotic spindle assembly [GO:0090307];negative regulation of hyaluronan biosynthetic process [GO:1900126];ne…
Q71RI9	Kynurenine--oxoglutarate transaminase 3	229905	Kyat3	2-oxoglutarate metabolic process [GO:0006103];biosynthetic process [GO:0009058];cellular amino acid metabolic process [GO:0006520];kynurenine metabolic process [GO:0070189]	cysteine-S-conjugate beta-lyase activity [GO:0047804];kynurenine-glyoxylate transaminase activity [GO:0047315];kynurenine-oxoglutarate transaminase activity [GO:0016212];protein homodimerization activity [GO:0042803];pyridoxal phosphate binding [GO:0030170]	cytoplasm [GO:0005737];mitochondrion [GO:0005739]	2-oxoglutarate metabolic process [GO:0006103];biosynthetic process [GO:0009058];cellular amino acid metabolic process [GO:0006520];kynurenine metabolic process [GO:0070189];cysteine-S-conjugate beta-lyase activity [GO:0047804];kynurenine-glyoxylate transaminase activity [GO:0047315];kynurenine-oxoglutarate transaminase activity [GO:0016212];protein homodimerization activity [GO:0042803];pyridoxal…
A0A1C7CYV0	Plastin-3		Pls3	actin filament bundle assembly [GO:0051017]	actin filament binding [GO:0051015];calcium ion binding [GO:0005509]	-	actin filament bundle assembly [GO:0051017];actin filament binding [GO:0051015];calcium ion binding [GO:0005509];-
Q3UD94	AAA domain-containing protein		Psmc3	-	ATP binding [GO:0005524]	-	-;ATP binding [GO:0005524];-
A1L0X5	Krt78 protein		Krt78	-	-	keratin filament [GO:0045095]	-;-;keratin filament [GO:0045095]
Q922F6	Uncharacterized protein			protein folding [GO:0006457]	ATP binding [GO:0005524];unfolded protein binding [GO:0051082]	-	protein folding [GO:0006457];ATP binding [GO:0005524];unfolded protein binding [GO:0051082];-
Q8VDD5	Myosin-9	17886	Myh9	actin cytoskeleton reorganization [GO:0031532];actin filament-based movement [GO:0030048];actomyosin structure organization [GO:0031032];angiogenesis [GO:0001525];blood vessel endothelial cell migration [GO:0043534];cell adhesion [GO:0007155];cell morphogenesis involved in differentiation [GO:0000904];cell-cell adhesion [GO:0098609];cytokinetic process [GO:0032506];establishment of meiotic spindl…	actin binding [GO:0003779];actin filament binding [GO:0051015];actin-dependent ATPase activity [GO:0030898];ADP binding [GO:0043531];ATP binding [GO:0005524];ATPase activity [GO:0016887];calmodulin binding [GO:0005516];integrin binding [GO:0005178];microfilament motor activity [GO:0000146];protein domain specific binding [GO:0019904];protein homodimerization activity [GO:0042803];protein membrane…	actin cytoskeleton [GO:0015629];actomyosin [GO:0042641];actomyosin contractile ring [GO:0005826];brush border [GO:0005903];cell [GO:0005623];cell cortex [GO:0005938];cell leading edge [GO:0031252];cell-cell adherens junction [GO:0005913];cleavage furrow [GO:0032154];COP9 signalosome [GO:0008180];cortical cytoskeleton [GO:0030863];cytoplasm [GO:0005737];cytosol [GO:0005829];immunological synapse […	actin cytoskeleton reorganization [GO:0031532];actin filament-based movement [GO:0030048];actomyosin structure organization [GO:0031032];angiogenesis [GO:0001525];blood vessel endothelial cell migration [GO:0043534];cell adhesion [GO:0007155];cell morphogenesis involved in differentiation [GO:0000904];cell-cell adhesion [GO:0098609];cytokinetic process [GO:0032506];establishment of meiotic spindl…
Q8CE68	GDE_C domain-containing protein		Agl	glycogen catabolic process [GO:0005980];glycogen metabolic process [GO:0005977];response to glucocorticoid [GO:0051384];response to hormone [GO:0009725];response to nutrient [GO:0007584]	4-alpha-glucanotransferase activity [GO:0004134];amylo-alpha-1,6-glucosidase activity [GO:0004135];carbohydrate binding [GO:0030246];glycogen debranching enzyme activity [GO:0004133];polysaccharide binding [GO:0030247];polyubiquitin modification-dependent protein binding [GO:0031593]	cytoplasm [GO:0005737];inclusion body [GO:0016234];nucleus [GO:0005634];sarcoplasmic reticulum [GO:0016529]	glycogen catabolic process [GO:0005980];glycogen metabolic process [GO:0005977];response to glucocorticoid [GO:0051384];response to hormone [GO:0009725];response to nutrient [GO:0007584];4-alpha-glucanotransferase activity [GO:0004134];amylo-alpha-1,6-glucosidase activity [GO:0004135];carbohydrate binding [GO:0030246];glycogen debranching enzyme activity [GO:0004133];polysaccharide binding [GO:00…
Q5EF21	Involucrin			keratinocyte differentiation [GO:0030216]	-	cornified envelope [GO:0001533]	keratinocyte differentiation [GO:0030216];-;cornified envelope [GO:0001533]
P11983	T-complex protein 1 subunit alpha	21454	Tcp1	binding of sperm to zona pellucida [GO:0007339];positive regulation of establishment of protein localization to telomere [GO:1904851];positive regulation of telomerase activity [GO:0051973];positive regulation of telomerase RNA localization to Cajal body [GO:1904874];positive regulation of telomere maintenance via telomerase [GO:0032212];protein folding [GO:0006457];protein stabilization [GO:0050…	ATP binding [GO:0005524];ubiquitin protein ligase binding [GO:0031625];unfolded protein binding [GO:0051082]	acrosomal vesicle [GO:0001669];cell body [GO:0044297];centrosome [GO:0005813];chaperonin-containing T-complex [GO:0005832];Golgi apparatus [GO:0005794];heterochromatin [GO:0000792];microtubule [GO:0005874];microtubule organizing center [GO:0005815];myelin sheath [GO:0043209];nuclear heterochromatin [GO:0005720];pericentriolar material [GO:0000242];zona pellucida receptor complex [GO:0002199]	binding of sperm to zona pellucida [GO:0007339];positive regulation of establishment of protein localization to telomere [GO:1904851];positive regulation of telomerase activity [GO:0051973];positive regulation of telomerase RNA localization to Cajal body [GO:1904874];positive regulation of telomere maintenance via telomerase [GO:0032212];protein folding [GO:0006457];protein stabilization [GO:0050…
Q91W19	Sulfotransferase	20887	Sult1a1	-	sulfotransferase activity [GO:0008146]	-	-;sulfotransferase activity [GO:0008146];-
Q921V3	Nitrogen fixation gene 1 (S. cerevisiae)		Nfs1	[2Fe-2S] cluster assembly [GO:0044571]	cysteine desulfurase activity [GO:0031071];pyridoxal phosphate binding [GO:0030170]	-	[2Fe-2S] cluster assembly [GO:0044571];cysteine desulfurase activity [GO:0031071];pyridoxal phosphate binding [GO:0030170];-
Q64464	Cytochrome P450 3A13	13113	Cyp3a13	estrogen metabolic process [GO:0008210];lipid hydroxylation [GO:0002933];oxidative demethylation [GO:0070989];positive regulation of gene expression [GO:0010628];retinoic acid metabolic process [GO:0042573];steroid metabolic process [GO:0008202]	aromatase activity [GO:0070330];estrogen 16-alpha-hydroxylase activity [GO:0101020];estrogen 2-hydroxylase activity [GO:0101021];heme binding [GO:0020037];iron ion binding [GO:0005506];monooxygenase activity [GO:0004497];retinoic acid 4-hydroxylase activity [GO:0008401];steroid hydroxylase activity [GO:0008395];testosterone 6-beta-hydroxylase activity [GO:0050649]	endoplasmic reticulum membrane [GO:0005789]	estrogen metabolic process [GO:0008210];lipid hydroxylation [GO:0002933];oxidative demethylation [GO:0070989];positive regulation of gene expression [GO:0010628];retinoic acid metabolic process [GO:0042573];steroid metabolic process [GO:0008202];aromatase activity [GO:0070330];estrogen 16-alpha-hydroxylase activity [GO:0101020];estrogen 2-hydroxylase activity [GO:0101021];heme binding [GO:0020037…
A0A0G2JDI9	ATP-binding cassette sub-family D member 3		Abcd3	long-chain fatty acid import into peroxisome [GO:0015910]	ATP binding [GO:0005524];ATPase activity [GO:0016887];ATPase-coupled transmembrane transporter activity [GO:0042626];protein homodimerization activity [GO:0042803]	integral component of membrane [GO:0016021];peroxisome [GO:0005777]	long-chain fatty acid import into peroxisome [GO:0015910];ATP binding [GO:0005524];ATPase activity [GO:0016887];ATPase-coupled transmembrane transporter activity [GO:0042626];protein homodimerization activity [GO:0042803];integral component of membrane [GO:0016021];peroxisome [GO:0005777]
Q66JU1	Eif3c protein		Eif3c	-	translation initiation factor activity [GO:0003743];translation initiation factor binding [GO:0031369]	eukaryotic translation initiation factor 3 complex [GO:0005852]	-;translation initiation factor activity [GO:0003743];translation initiation factor binding [GO:0031369];eukaryotic translation initiation factor 3 complex [GO:0005852]
Q3TVC5	Arg_tRNA_synt_N domain-containing protein		Rars	arginyl-tRNA aminoacylation [GO:0006420]	arginine-tRNA ligase activity [GO:0004814];ATP binding [GO:0005524]	cytoplasm [GO:0005737]	arginyl-tRNA aminoacylation [GO:0006420];arginine-tRNA ligase activity [GO:0004814];ATP binding [GO:0005524];cytoplasm [GO:0005737]
A0A087WPL5	ATP-dependent RNA helicase A	13211	Dhx9	alternative mRNA splicing, via spliceosome [GO:0000380];cellular response to exogenous dsRNA [GO:0071360];cellular response to tumor necrosis factor [GO:0071356];CRD-mediated mRNA stabilization [GO:0070934];DNA-templated viral transcription [GO:0039695];G-quadruplex DNA unwinding [GO:0044806];positive regulation of cytoplasmic translation [GO:2000767];positive regulation of DNA repair [GO:0045739…	3'-5' DNA/RNA helicase activity [GO:0033679];3'-5' RNA helicase activity [GO:0034458];ATP binding [GO:0005524];chromatin DNA binding [GO:0031490];DNA replication origin binding [GO:0003688];double-stranded RNA binding [GO:0003725];importin-alpha family protein binding [GO:0061676];nucleoside-triphosphate diphosphatase activity [GO:0047429];polysome binding [GO:1905538];promoter-specific chromatin…	actin cytoskeleton [GO:0015629];centrosome [GO:0005813];CRD-mediated mRNA stability complex [GO:0070937];cytoplasmic ribonucleoprotein granule [GO:0036464];nuclear body [GO:0016604];nuclear stress granule [GO:0097165];perichromatin fibrils [GO:0005726];polysomal ribosome [GO:0042788];RISC complex [GO:0016442];RISC-loading complex [GO:0070578]	alternative mRNA splicing, via spliceosome [GO:0000380];cellular response to exogenous dsRNA [GO:0071360];cellular response to tumor necrosis factor [GO:0071356];CRD-mediated mRNA stabilization [GO:0070934];DNA-templated viral transcription [GO:0039695];G-quadruplex DNA unwinding [GO:0044806];positive regulation of cytoplasmic translation [GO:2000767];positive regulation of DNA repair [GO:0045739…
Q3THQ5	Uncharacterized protein		Stip1	-	-	-	-
B2RXT5	Glucose-6-phosphate isomerase		Gpi1	gluconeogenesis [GO:0006094];glycolytic process [GO:0006096]	glucose-6-phosphate isomerase activity [GO:0004347]	-	gluconeogenesis [GO:0006094];glycolytic process [GO:0006096];glucose-6-phosphate isomerase activity [GO:0004347];-
Q8BXX7	Uncharacterized protein	108156	Mthfd1	-	ATP binding [GO:0005524];formate-tetrahydrofolate ligase activity [GO:0004329];methylenetetrahydrofolate dehydrogenase (NADP+) activity [GO:0004488]	-	-;ATP binding [GO:0005524];formate-tetrahydrofolate ligase activity [GO:0004329];methylenetetrahydrofolate dehydrogenase (NADP+) activity [GO:0004488];-
P00186	Cytochrome P450 1A2	13077	Cyp1a2	alkaloid metabolic process [GO:0009820];arachidonic acid metabolic process [GO:0019369];cellular aromatic compound metabolic process [GO:0006725];cellular respiration [GO:0045333];cellular response to cadmium ion [GO:0071276];cellular response to copper ion [GO:0071280];cholesterol metabolic process [GO:0008203];dibenzo-p-dioxin metabolic process [GO:0018894];drug catabolic process [GO:0042737];d…	aromatase activity [GO:0070330];caffeine oxidase activity [GO:0034875];demethylase activity [GO:0032451];enzyme binding [GO:0019899];estrogen 16-alpha-hydroxylase activity [GO:0101020];estrogen 2-hydroxylase activity [GO:0101021];heme binding [GO:0020037];iron ion binding [GO:0005506];lyase activity [GO:0016829];monooxygenase activity [GO:0004497];oxidoreductase activity [GO:0016491];oxidoreducta…	endoplasmic reticulum membrane [GO:0005789];intracellular membrane-bounded organelle [GO:0043231]	alkaloid metabolic process [GO:0009820];arachidonic acid metabolic process [GO:0019369];cellular aromatic compound metabolic process [GO:0006725];cellular respiration [GO:0045333];cellular response to cadmium ion [GO:0071276];cellular response to copper ion [GO:0071280];cholesterol metabolic process [GO:0008203];dibenzo-p-dioxin metabolic process [GO:0018894];drug catabolic process [GO:0042737];d…
Q5RKP4	Dolichyl-diphosphooligosaccharide--protein glycosyltransferase subunit 1	103963	Rpn1	protein glycosylation [GO:0006486]	dolichyl-diphosphooligosaccharide-protein glycotransferase activity [GO:0004579]	endoplasmic reticulum membrane [GO:0005789];integral component of membrane [GO:0016021]	protein glycosylation [GO:0006486];dolichyl-diphosphooligosaccharide-protein glycotransferase activity [GO:0004579];endoplasmic reticulum membrane [GO:0005789];integral component of membrane [GO:0016021]
A0A4E9FT70	IgG3		IGHG3	-	-	-	-
Q8BWF0	Succinate-semialdehyde dehydrogenase, mitochondrial	214579	Aldh5a1	central nervous system development [GO:0007417];gamma-aminobutyric acid catabolic process [GO:0009450];gamma-aminobutyric acid metabolic process [GO:0009448];glutamate metabolic process [GO:0006536];neurotransmitter catabolic process [GO:0042135];oxidation-reduction process [GO:0055114];post-embryonic development [GO:0009791];protein homotetramerization [GO:0051289];succinate metabolic process [G…	carboxylic acid binding [GO:0031406];NAD binding [GO:0051287];succinate-semialdehyde dehydrogenase (NAD+) activity [GO:0004777];succinate-semialdehyde dehydrogenase [NAD(P)+] activity [GO:0009013]	mitochondrion [GO:0005739]	central nervous system development [GO:0007417];gamma-aminobutyric acid catabolic process [GO:0009450];gamma-aminobutyric acid metabolic process [GO:0009448];glutamate metabolic process [GO:0006536];neurotransmitter catabolic process [GO:0042135];oxidation-reduction process [GO:0055114];post-embryonic development [GO:0009791];protein homotetramerization [GO:0051289];succinate metabolic process [G…
P19096	Fatty acid synthase	14104	Fasn	acetyl-CoA metabolic process [GO:0006084];cell development [GO:0048468];cellular response to interleukin-4 [GO:0071353];establishment of endothelial intestinal barrier [GO:0090557];ether lipid biosynthetic process [GO:0008611];fatty acid biosynthetic process [GO:0006633];mammary gland development [GO:0030879];monocyte differentiation [GO:0030224];neutrophil differentiation [GO:0030223];tissue dev…	(3R)-hydroxymyristoyl-[acyl-carrier-protein] dehydratase activity [GO:0008659];3-hydroxyoctanoyl-[acyl-carrier-protein] dehydratase activity [GO:0047451];3-oxo-glutaryl-[acp] methyl ester reductase activity [GO:0102131];3-oxo-pimeloyl-[acp] methyl ester reductase activity [GO:0102132];3-oxoacyl-[acyl-carrier-protein] reductase (NADPH) activity [GO:0004316];3-oxoacyl-[acyl-carrier-protein] synthas…	cytoplasm [GO:0005737];cytosol [GO:0005829];glycogen granule [GO:0042587];Golgi apparatus [GO:0005794];melanosome [GO:0042470];mitochondrion [GO:0005739];plasma membrane [GO:0005886]	acetyl-CoA metabolic process [GO:0006084];cell development [GO:0048468];cellular response to interleukin-4 [GO:0071353];establishment of endothelial intestinal barrier [GO:0090557];ether lipid biosynthetic process [GO:0008611];fatty acid biosynthetic process [GO:0006633];mammary gland development [GO:0030879];monocyte differentiation [GO:0030224];neutrophil differentiation [GO:0030223];tissue dev…
A0A075B6A3	Immunoglobulin heavy constant alpha		Igha	B cell receptor signaling pathway [GO:0050853];complement activation, classical pathway [GO:0006958];defense response to bacterium [GO:0042742];humoral immune response mediated by circulating immunoglobulin [GO:0002455];immunoglobulin mediated immune response [GO:0016064];innate immune response [GO:0045087];mucosal immune response [GO:0002385];phagocytosis, engulfment [GO:0006911];phagocytosis, r…	antigen binding [GO:0003823];immunoglobulin receptor binding [GO:0034987]	external side of plasma membrane [GO:0009897];immunoglobulin complex, circulating [GO:0042571]	B cell receptor signaling pathway [GO:0050853];complement activation, classical pathway [GO:0006958];defense response to bacterium [GO:0042742];humoral immune response mediated by circulating immunoglobulin [GO:0002455];immunoglobulin mediated immune response [GO:0016064];innate immune response [GO:0045087];mucosal immune response [GO:0002385];phagocytosis, engulfment [GO:0006911];phagocytosis, r…
Q8R1A8	Ornithine carbamoyltransferase, mitochondrial	18416	Otc	cellular amino acid metabolic process [GO:0006520]	amino acid binding [GO:0016597];carboxyl- or carbamoyltransferase activity [GO:0016743]	-	cellular amino acid metabolic process [GO:0006520];amino acid binding [GO:0016597];carboxyl- or carbamoyltransferase activity [GO:0016743];-
Q8VCC2	Liver carboxylesterase 1	12623	Ces1	chylomicron assembly [GO:0034378];lipid catabolic process [GO:0016042];regulation of chylomicron remnant clearance [GO:0090320];regulation of gene expression [GO:0010468];regulation of triglyceride metabolic process [GO:0090207];response to bacterium [GO:0009617]	carboxylic ester hydrolase activity [GO:0052689];methyl indole-3-acetate esterase activity [GO:0080030];sterol esterase activity [GO:0004771];triglyceride lipase activity [GO:0004806]	endoplasmic reticulum lumen [GO:0005788];extracellular space [GO:0005615]	chylomicron assembly [GO:0034378];lipid catabolic process [GO:0016042];regulation of chylomicron remnant clearance [GO:0090320];regulation of gene expression [GO:0010468];regulation of triglyceride metabolic process [GO:0090207];response to bacterium [GO:0009617];carboxylic ester hydrolase activity [GO:0052689];methyl indole-3-acetate esterase activity [GO:0080030];sterol esterase activity [GO:00…
Q921X9	Protein disulfide-isomerase A5	72599	Pdia5	cell redox homeostasis [GO:0045454]	peptide disulfide oxidoreductase activity [GO:0015037];protein disulfide isomerase activity [GO:0003756]	cell [GO:0005623];endoplasmic reticulum lumen [GO:0005788]	cell redox homeostasis [GO:0045454];peptide disulfide oxidoreductase activity [GO:0015037];protein disulfide isomerase activity [GO:0003756];cell [GO:0005623];endoplasmic reticulum lumen [GO:0005788]
Q8VCM7	Fibrinogen gamma chain	99571	Fgg	adaptive immune response [GO:0002250];blood coagulation, fibrin clot formation [GO:0072378];cell-matrix adhesion [GO:0007160];cellular protein-containing complex assembly [GO:0034622];fibrinolysis [GO:0042730];innate immune response [GO:0045087];negative regulation of endothelial cell apoptotic process [GO:2000352];negative regulation of extrinsic apoptotic signaling pathway via death domain rece…	cell adhesion molecule binding [GO:0050839];metal ion binding [GO:0046872];protein homodimerization activity [GO:0042803];signaling receptor binding [GO:0005102];structural molecule activity [GO:0005198]	blood microparticle [GO:0072562];cell cortex [GO:0005938];cell surface [GO:0009986];collagen-containing extracellular matrix [GO:0062023];cytoplasm [GO:0005737];external side of plasma membrane [GO:0009897];extracellular space [GO:0005615];fibrinogen complex [GO:0005577];platelet alpha granule [GO:0031091];synapse [GO:0045202]	adaptive immune response [GO:0002250];blood coagulation, fibrin clot formation [GO:0072378];cell-matrix adhesion [GO:0007160];cellular protein-containing complex assembly [GO:0034622];fibrinolysis [GO:0042730];innate immune response [GO:0045087];negative regulation of endothelial cell apoptotic process [GO:2000352];negative regulation of extrinsic apoptotic signaling pathway via death domain rece…
Q8BJY1	26S proteasome non-ATPase regulatory subunit 5	66998	Psmd5	proteasome regulatory particle assembly [GO:0070682]	-	proteasome accessory complex [GO:0022624];proteasome regulatory particle, base subcomplex [GO:0008540]	proteasome regulatory particle assembly [GO:0070682];-;proteasome accessory complex [GO:0022624];proteasome regulatory particle, base subcomplex [GO:0008540]
Q9D2G2	Dihydrolipoyllysine-residue succinyltransferase component of 2-oxoglutarate dehydrogenase complex, mitochondrial	78920	Dlst	2-oxoglutarate metabolic process [GO:0006103];histone succinylation [GO:0106077];L-lysine catabolic process to acetyl-CoA via saccharopine [GO:0033512];NADH metabolic process [GO:0006734];succinyl-CoA metabolic process [GO:0006104];tricarboxylic acid cycle [GO:0006099]	chaperone binding [GO:0051087];dihydrolipoyllysine-residue succinyltransferase activity [GO:0004149];heat shock protein binding [GO:0031072]	intracellular membrane-bounded organelle [GO:0043231];mitochondrial matrix [GO:0005759];mitochondrion [GO:0005739];myelin sheath [GO:0043209];nucleus [GO:0005634];oxoglutarate dehydrogenase complex [GO:0045252];plasma membrane [GO:0005886]	2-oxoglutarate metabolic process [GO:0006103];histone succinylation [GO:0106077];L-lysine catabolic process to acetyl-CoA via saccharopine [GO:0033512];NADH metabolic process [GO:0006734];succinyl-CoA metabolic process [GO:0006104];tricarboxylic acid cycle [GO:0006099];chaperone binding [GO:0051087];dihydrolipoyllysine-residue succinyltransferase activity [GO:0004149];heat shock protein binding […
Q3UNF3	Acyl-coenzyme A oxidase		Acox2	fatty acid beta-oxidation [GO:0006635]	acyl-CoA oxidase activity [GO:0003997];FAD binding [GO:0071949]	peroxisome [GO:0005777]	fatty acid beta-oxidation [GO:0006635];acyl-CoA oxidase activity [GO:0003997];FAD binding [GO:0071949];peroxisome [GO:0005777]
Q3U7K7	E3 ubiquitin-protein ligase TRIM21	20821	Trim21	negative regulation of NF-kappaB transcription factor activity [GO:0032088];negative regulation of protein deubiquitination [GO:0090086];negative regulation of viral release from host cell [GO:1902187];negative regulation of viral transcription [GO:0032897];positive regulation of autophagy [GO:0010508];positive regulation of cell cycle [GO:0045787];positive regulation of DNA-binding transcription…	identical protein binding [GO:0042802];ubiquitin-protein transferase activity [GO:0004842];zinc ion binding [GO:0008270]	cytoplasm [GO:0005737];nucleoplasm [GO:0005654];SCF ubiquitin ligase complex [GO:0019005]	negative regulation of NF-kappaB transcription factor activity [GO:0032088];negative regulation of protein deubiquitination [GO:0090086];negative regulation of viral release from host cell [GO:1902187];negative regulation of viral transcription [GO:0032897];positive regulation of autophagy [GO:0010508];positive regulation of cell cycle [GO:0045787];positive regulation of DNA-binding transcription…
Q99KI0	Aconitate hydratase, mitochondrial	11429	Aco2	citrate metabolic process [GO:0006101];isocitrate metabolic process [GO:0006102];liver development [GO:0001889];response to isolation stress [GO:0035900];tricarboxylic acid cycle [GO:0006099]	3 iron, 4 sulfur cluster binding [GO:0051538];4 iron, 4 sulfur cluster binding [GO:0051539];aconitate hydratase activity [GO:0003994];iron ion binding [GO:0005506]	cytosol [GO:0005829];mitochondrion [GO:0005739];myelin sheath [GO:0043209]	citrate metabolic process [GO:0006101];isocitrate metabolic process [GO:0006102];liver development [GO:0001889];response to isolation stress [GO:0035900];tricarboxylic acid cycle [GO:0006099];3 iron, 4 sulfur cluster binding [GO:0051538];4 iron, 4 sulfur cluster binding [GO:0051539];aconitate hydratase activity [GO:0003994];iron ion binding [GO:0005506];cytosol [GO:0005829];mitochondrion [GO:0005…
E9PUM3	Alpha-1,4 glucan phosphorylase		Pygm	carbohydrate metabolic process [GO:0005975]	glycogen phosphorylase activity [GO:0008184];linear malto-oligosaccharide phosphorylase activity [GO:0102250];pyridoxal phosphate binding [GO:0030170];SHG alpha-glucan phosphorylase activity [GO:0102499]	-	carbohydrate metabolic process [GO:0005975];glycogen phosphorylase activity [GO:0008184];linear malto-oligosaccharide phosphorylase activity [GO:0102250];pyridoxal phosphate binding [GO:0030170];SHG alpha-glucan phosphorylase activity [GO:0102499];-
G5E839	T-complex protein 1 subunit delta		Cct4	protein folding [GO:0006457]	ATP binding [GO:0005524];unfolded protein binding [GO:0051082]	cytoplasm [GO:0005737]	protein folding [GO:0006457];ATP binding [GO:0005524];unfolded protein binding [GO:0051082];cytoplasm [GO:0005737]
P32020	Non-specific lipid-transfer protein	20280	Scp2	acyl-CoA metabolic process [GO:0006637];aging [GO:0007568];inositol trisphosphate biosynthetic process [GO:0032959];lipid hydroperoxide transport [GO:1901373];peroxisome organization [GO:0007031];phospholipid transport [GO:0015914];positive regulation of apoptotic process [GO:0043065];positive regulation of cholesterol biosynthetic process [GO:0045542];positive regulation of cholesterol import [G…	acetyl-CoA C-acyltransferase activity [GO:0003988];cholesterol binding [GO:0015485];cholesterol transfer activity [GO:0120020];fatty-acyl-CoA binding [GO:0000062];long-chain fatty acyl-CoA binding [GO:0036042];oleic acid binding [GO:0070538];phosphatidylcholine transporter activity [GO:0008525];phosphatidylethanolamine transfer activity [GO:1904121];phosphatidylinositol transfer activity [GO:0008…	cytosol [GO:0005829];endoplasmic reticulum [GO:0005783];extrinsic component of membrane [GO:0019898];extrinsic component of mitochondrial outer membrane [GO:0031315];intracellular membrane-bounded organelle [GO:0043231];membrane [GO:0016020];mitochondrion [GO:0005739];nucleoplasm [GO:0005654];nucleus [GO:0005634];peroxisomal matrix [GO:0005782];peroxisome [GO:0005777];protein-containing complex […	acyl-CoA metabolic process [GO:0006637];aging [GO:0007568];inositol trisphosphate biosynthetic process [GO:0032959];lipid hydroperoxide transport [GO:1901373];peroxisome organization [GO:0007031];phospholipid transport [GO:0015914];positive regulation of apoptotic process [GO:0043065];positive regulation of cholesterol biosynthetic process [GO:0045542];positive regulation of cholesterol import [G…
Q9DBK0	Acetyl-coenzyme A thioesterase	74156	Acot12	acetyl-CoA metabolic process [GO:0006084];acyl-CoA metabolic process [GO:0006637];fatty acid metabolic process [GO:0006631];protein homotetramerization [GO:0051289]	acetyl-CoA hydrolase activity [GO:0003986];acyl-CoA hydrolase activity [GO:0047617];ATP binding [GO:0005524];carboxylic ester hydrolase activity [GO:0052689];fatty-acyl-CoA binding [GO:0000062];lipid binding [GO:0008289];long-chain fatty acyl-CoA binding [GO:0036042];protein homodimerization activity [GO:0042803]	cytosol [GO:0005829]	acetyl-CoA metabolic process [GO:0006084];acyl-CoA metabolic process [GO:0006637];fatty acid metabolic process [GO:0006631];protein homotetramerization [GO:0051289];acetyl-CoA hydrolase activity [GO:0003986];acyl-CoA hydrolase activity [GO:0047617];ATP binding [GO:0005524];carboxylic ester hydrolase activity [GO:0052689];fatty-acyl-CoA binding [GO:0000062];lipid binding [GO:0008289];long-chain fa…
B7ZP16	Agxt2 protein	268782	Agxt2	-	pyridoxal phosphate binding [GO:0030170];transaminase activity [GO:0008483]	-	-;pyridoxal phosphate binding [GO:0030170];transaminase activity [GO:0008483];-
Q8QZY1	Eukaryotic translation initiation factor 3 subunit L	223691	Eif3l	formation of cytoplasmic translation initiation complex [GO:0001732];translational initiation [GO:0006413];viral translational termination-reinitiation [GO:0075525]	translation initiation factor activity [GO:0003743]	eukaryotic 43S preinitiation complex [GO:0016282];eukaryotic 48S preinitiation complex [GO:0033290];eukaryotic translation initiation factor 3 complex [GO:0005852];fibrillar center [GO:0001650];nucleolus [GO:0005730];nucleoplasm [GO:0005654]	formation of cytoplasmic translation initiation complex [GO:0001732];translational initiation [GO:0006413];viral translational termination-reinitiation [GO:0075525];translation initiation factor activity [GO:0003743];eukaryotic 43S preinitiation complex [GO:0016282];eukaryotic 48S preinitiation complex [GO:0033290];eukaryotic translation initiation factor 3 complex [GO:0005852];fibrillar center […
Q8CC88	von Willebrand factor A domain-containing protein 8	219189	Vwa8	-	ATP binding [GO:0005524];ATPase activity [GO:0016887]	mitochondrion [GO:0005739];peroxisome [GO:0005777]	-;ATP binding [GO:0005524];ATPase activity [GO:0016887];mitochondrion [GO:0005739];peroxisome [GO:0005777]
D3Z041	Long-chain-fatty-acid--CoA ligase 1		Acsl1	-	catalytic activity [GO:0003824]	integral component of membrane [GO:0016021]	-;catalytic activity [GO:0003824];integral component of membrane [GO:0016021]
Q3UPB2	Uncharacterized protein	432572	Specc1	-	-	-	-
B7ZNJ5	Odz3 protein	23965	Tenm3	signal transduction [GO:0007165]	-	integral component of plasma membrane [GO:0005887]	signal transduction [GO:0007165];-;integral component of plasma membrane [GO:0005887]
P01027	Complement C3	12266	C3	amyloid-beta clearance [GO:0097242];blood coagulation [GO:0007596];cell surface receptor signaling pathway involved in cell-cell signaling [GO:1905114];complement activation [GO:0006956];complement activation, alternative pathway [GO:0006957];complement activation, classical pathway [GO:0006958];complement-dependent cytotoxicity [GO:0097278];complement-mediated synapse pruning [GO:0150062];fatty …	C5L2 anaphylatoxin chemotactic receptor binding [GO:0031715];cofactor binding [GO:0048037];endopeptidase inhibitor activity [GO:0004866];lipid binding [GO:0008289]	cell surface [GO:0009986];extracellular space [GO:0005615];protein-containing complex [GO:0032991]	amyloid-beta clearance [GO:0097242];blood coagulation [GO:0007596];cell surface receptor signaling pathway involved in cell-cell signaling [GO:1905114];complement activation [GO:0006956];complement activation, alternative pathway [GO:0006957];complement activation, classical pathway [GO:0006958];complement-dependent cytotoxicity [GO:0097278];complement-mediated synapse pruning [GO:0150062];fatty …
Q6VNB8	WD repeat and FYVE domain-containing protein 3	72145	Wdfy3	aggrephagy [GO:0035973];multicellular organism development [GO:0007275]	1-phosphatidylinositol binding [GO:0005545];beta-N-acetylglucosaminylglycopeptide beta-1,4-galactosyltransferase activity [GO:0003831];metal ion binding [GO:0046872]	Atg12-Atg5-Atg16 complex [GO:0034274];autophagosome [GO:0005776];axon [GO:0030424];cytoplasm [GO:0005737];cytosol [GO:0005829];extrinsic component of autophagosome membrane [GO:0097635];extrinsic component of membrane [GO:0019898];inclusion body [GO:0016234];nuclear envelope [GO:0005635];nucleolus [GO:0005730];nucleoplasm [GO:0005654];perikaryon [GO:0043204];plasma membrane [GO:0005886];PML body …	aggrephagy [GO:0035973];multicellular organism development [GO:0007275];1-phosphatidylinositol binding [GO:0005545];beta-N-acetylglucosaminylglycopeptide beta-1,4-galactosyltransferase activity [GO:0003831];metal ion binding [GO:0046872];Atg12-Atg5-Atg16 complex [GO:0034274];autophagosome [GO:0005776];axon [GO:0030424];cytoplasm [GO:0005737];cytosol [GO:0005829];extrinsic component of autophagoso…
